# Supplementary material for: Identification of distinct cytotoxic granules as the origin of supramolecular attack particles in T lymphocytes
Source: Nat Commun. 2022 Feb 24;13:1029. doi: 10.1038/s41467-022-28596-y (PMC8873490; doi:10.1038/s41467-022-28596-y)
Supplement: Supplementary file 4 — Supplementary Data 1 [file 41467_2022_28596_MOESM4_ESM.xlsx]

## Sheet: MCG_Fr#6_signicant_proteins
Fold change (CD8+ T vs naive cells)	Uniprot IDs	Protein names	Gene names	Main Category	Sub-Category 1	Sub-Category 2	Sub-Category 3	Sub-Category 4	Sub-Category 5	Fasta headers
7.91107	P27773	Protein disulfide-isomerase A3	Pdia3	ER	Enzymes	Isomerases	-S-S-related			sp|P27773|PDIA3_MOUSE Protein disulfide-isomerase A3 OS=Mus musculus GN=Pdia3 PE=1 SV=2
7.19363	Q542D9	Transferrin receptor protein 1	Tfrc	Cell surface molecules	Receptor, channel and transporter proteins	Endosomal protein				tr|Q542D9|Q542D9_MOUSE Transferrin receptor protein 1 OS=Mus musculus GN=Tfrc PE=1 SV=1;sp|Q62351|TFR1_MOUSE Transferrin receptor protein 1 OS=Mus musculus GN=Tfrc PE=1 SV=1;tr|Q8C872|Q8C872_MOUSE Transferrin receptor protein 1 OS=Mus musculus GN=Tfrc PE=1
6.81882	O78207	H-2 class I histocompatibility antigen, D-B alpha chain;H-2 class I histocompatibility antigen, L-D alpha chain	H2-D1;H-2D;H2-L	Cell surface molecules	Histocompatibility complex (MHC)					tr|O78207|O78207_MOUSE H-2D cell surface glycoprotein (Fragment) OS=Mus musculus GN=H2-D1 PE=2 SV=1;tr|W5XQG0|W5XQG0_MOUSE MHC class I antigen OS=Mus musculus GN=H2-D1 PE=2 SV=1;tr|Q792Z7|Q792Z7_MOUSE D(B) glycoprotein OS=Mus musculus GN=H2-D1 PE=1 SV=1;sp
6.79873	S4R1M0	Protein-tyrosine-phosphatase	Ptprc	Cell surface molecules	Receptor, channel and transporter proteins	Enzymatic activity				tr|S4R1M0|S4R1M0_MOUSE Receptor-type tyrosine-protein phosphatase C OS=Mus musculus GN=Ptprc PE=1 SV=1;tr|S4R2V1|S4R2V1_MOUSE Protein tyrosine phosphatase, receptor type, C, isoform CRA_b OS=Mus musculus GN=Ptprc PE=1 SV=1;tr|S4R1S4|S4R1S4_MOUSE Receptor-t
6.57611	Q4FJY0	Granzyme B(G,H)	Gzmb	cytotoxic granules	Enzymes	Hydrolases	Peptide hydrolase			tr|Q4FJY0|Q4FJY0_MOUSE Gzmb protein OS=Mus musculus GN=Gzmb PE=2 SV=1;tr|Q3TZH4|Q3TZH4_MOUSE Granzyme B OS=Mus musculus GN=Gzmb PE=1 SV=1;sp|P04187|GRAB_MOUSE Granzyme B(G,H) OS=Mus musculus GN=Gzmb PE=1 SV=1;tr|Q3TIP3|Q3TIP3_MOUSE Putative uncharacterized
6.37013	Q3TH01	H-2 class I histocompatibility antigen, K-B alpha chain	H2-K1	Cell surface molecules	Histocompatibility complex (MHC)					tr|Q3TH01|Q3TH01_MOUSE H-2 class I histocompatibility antigen, K-K alpha chain OS=Mus musculus GN=H2-K1 PE=1 SV=1;tr|Q7JJ15|Q7JJ15_MOUSE H-2 class I histocompatibility antigen, K-K alpha chain OS=Mus musculus GN=H2-K1 PE=1 SV=1;tr|Q3TVI9|Q3TVI9_MOUSE Putat
6.27663	Q3TWE3	Protein disulfide-isomerase	P4hb	ER	Enzymes	Isomerases	-S-S-related			tr|Q3TWE3|Q3TWE3_MOUSE Protein disulfide-isomerase OS=Mus musculus GN=P4hb PE=2 SV=1;tr|Q3THC3|Q3THC3_MOUSE Protein disulfide-isomerase OS=Mus musculus GN=P4hb PE=2 SV=1;tr|Q3TF72|Q3TF72_MOUSE Protein disulfide-isomerase OS=Mus musculus GN=P4hb PE=2 SV=1;s
6.15063	Q8C129	Leucyl-cystinyl aminopeptidase	Lnpep	Cell surface molecules						sp|Q8C129|LCAP_MOUSE Leucyl-cystinyl aminopeptidase OS=Mus musculus GN=Lnpep PE=1 SV=1;tr|Q3TTA8|Q3TTA8_MOUSE Putative uncharacterized protein (Fragment) OS=Mus musculus GN=Lnpep PE=2 SV=1;tr|Q8BZ14|Q8BZ14_MOUSE Putative uncharacterized protein OS=Mus musc
6.10098	Q3UKQ5	Cation-dependent mannose-6-phosphate receptor	M6pr	Lysosomal proteins	Receptor					tr|Q3UKQ5|Q3UKQ5_MOUSE Cation-dependent mannose-6-phosphate receptor OS=Mus musculus GN=M6pr PE=1 SV=1;tr|Q3UF03|Q3UF03_MOUSE Putative uncharacterized protein OS=Mus musculus GN=M6pr PE=2 SV=1;sp|P24668|MPRD_MOUSE Cation-dependent mannose-6-phosphate recep
6.06264	Q3U7R1	Extended synaptotagmin-1	Esyt1	ER						sp|Q3U7R1|ESYT1_MOUSE Extended synaptotagmin-1 OS=Mus musculus GN=Esyt1 PE=1 SV=2
5.80866	Q3TB85	Integrin alpha-L (CD11, type1 TM, interacts with ICAM)	Itgal	Cell surface molecules	Integrins	cytotoxic T-cell biology				tr|Q3TB85|Q3TB85_MOUSE Putative uncharacterized protein OS=Mus musculus GN=Itgal PE=2 SV=1;tr|E9QNL8|E9QNL8_MOUSE Integrin alpha-L OS=Mus musculus GN=Itgal PE=1 SV=1;tr|Q3U159|Q3U159_MOUSE Itgal protein OS=Mus musculus GN=Itgal PE=2 SV=1;tr|E9Q5M7|E9Q5M7_M
5.78768	Q53YX2	Thy-1 membrane glycoprotein	Thy1	Cell surface molecules						tr|Q53YX2|Q53YX2_MOUSE CD90.1 OS=Mus musculus GN=Thy1 PE=2 SV=1;sp|P01831|THY1_MOUSE Thy-1 membrane glycoprotein OS=Mus musculus GN=Thy1 PE=1 SV=1
5.71252	P08752	Guanine nucleotide-binding protein G(i) subunit alpha-2	Gnai2	Others	Signalling proteins	G proteins				sp|P08752|GNAI2_MOUSE Guanine nucleotide-binding protein G(i) subunit alpha-2 OS=Mus musculus GN=Gnai2 PE=1 SV=5;tr|A0A0A6YWA9|A0A0A6YWA9_MOUSE Guanine nucleotide-binding protein G(i) subunit alpha-2 (Fragment) OS=Mus musculus GN=Gnai2 PE=1 SV=1
5.6586	Q3UG68	Dolichyl-diphosphooligosaccharide--protein glycosyltransferase 48 kDa subunit	Ddost	ER	Enzymes	Protein modification	Transferases	Oligosaccharyltransferase complex (OST)		tr|Q3UG68|Q3UG68_MOUSE Dolichyl-diphosphooligosaccharide--protein glycosyltransferase 48 kDa subunit OS=Mus musculus GN=Ddost PE=2 SV=1;tr|Q3UC51|Q3UC51_MOUSE Dolichyl-diphosphooligosaccharide--protein glycosyltransferase 48 kDa subunit OS=Mus musculus GN=
5.65814	Q5RKP4	Dolichyl-diphosphooligosaccharide--protein glycosyltransferase subunit 1	Rpn1	ER	Enzymes	Protein modification	Transferases	Oligosaccharyltransferase complex (OST)		tr|Q5RKP4|Q5RKP4_MOUSE Dolichyl-diphosphooligosaccharide--protein glycosyltransferase subunit 1 (Fragment) OS=Mus musculus GN=Rpn1 PE=2 SV=1;tr|Q3U900|Q3U900_MOUSE Dolichyl-diphosphooligosaccharide--protein glycosyltransferase subunit 1 OS=Mus musculus GN=
5.53269	Q4FJQ0	Ras-related protein Rab-7a	Rab7;Rab7a	Others	SNAREs and trafficking proteins	Rab GTPases				tr|Q4FJQ0|Q4FJQ0_MOUSE MCG130610 OS=Mus musculus GN=Rab7 PE=1 SV=1;sp|P51150|RAB7A_MOUSE Ras-related protein Rab-7a OS=Mus musculus GN=Rab7a PE=1 SV=2
5.32473	K3W4Q8	Basigin (CD147/EMMPRIN)	Bsg	Cell surface molecules						tr|K3W4Q8|K3W4Q8_MOUSE Basigin OS=Mus musculus GN=Bsg PE=1 SV=1;tr|O55108|O55108_MOUSE Basigin (Fragment) OS=Mus musculus GN=Bsg PE=1 SV=1;tr|O55107|O55107_MOUSE Basigin (Fragment) OS=Mus musculus GN=Bsg PE=2 SV=1;sp|P18572|BASI_MOUSE Basigin OS=Mus muscul
5.2299	Q3U9V4	Guanine nucleotide-binding protein G(I)/G(S)/G(T) subunit beta-2	Gnb2	Others	Signalling proteins	G proteins				tr|Q3U9V4|Q3U9V4_MOUSE Guanine nucleotide binding protein, beta 2, isoform CRA_a OS=Mus musculus GN=Gnb2 PE=1 SV=1;tr|E9QKR0|E9QKR0_MOUSE Guanine nucleotide-binding protein G(I)/G(S)/G(T) subunit beta-2 OS=Mus musculus GN=Gnb2 PE=1 SV=1;sp|P62880|GBB2_MOUS
5.19561	Q91V38	Endoplasmin	Hsp90b1	ER	Chaperones					tr|Q91V38|Q91V38_MOUSE Heat shock protein 90, beta (Grp94), member 1 OS=Mus musculus GN=Hsp90b1 PE=2 SV=1;tr|Q3UAD6|Q3UAD6_MOUSE Endoplasmin OS=Mus musculus GN=Hsp90b1 PE=1 SV=1;sp|P08113|ENPL_MOUSE Endoplasmin OS=Mus musculus GN=Hsp90b1 PE=1 SV=2;tr|Q3UBU
5.15513	Q8BLF7	Solute carrier family 2, facilitated glucose transporter member 3	Slc2a3	Cell surface molecules	Receptor, channel and transporter proteins					tr|Q8BLF7|Q8BLF7_MOUSE Putative uncharacterized protein OS=Mus musculus GN=Slc2a3 PE=2 SV=1;tr|Q4FJP8|Q4FJP8_MOUSE Slc2a3 protein OS=Mus musculus GN=Slc2a3 PE=2 SV=1;tr|Q3TPL8|Q3TPL8_MOUSE Solute carrier family 2 (Facilitated glucose transporter), member 3
5.12575	Q3TDM8	Secretory carrier-associated membrane protein 3	Scamp3	Others	SNAREs and trafficking proteins					tr|Q3TDM8|Q3TDM8_MOUSE Putative uncharacterized protein OS=Mus musculus GN=Scamp3 PE=2 SV=1;tr|E9Q855|E9Q855_MOUSE Secretory carrier-associated membrane protein 3 OS=Mus musculus GN=Scamp3 PE=1 SV=1;sp|O35609|SCAM3_MOUSE Secretory carrier-associated membra
5.09426	Q3UWP8	Calreticulin	Calr	cytotoxic granules	Chaperones					tr|Q3UWP8|Q3UWP8_MOUSE Putative uncharacterized protein (Fragment) OS=Mus musculus GN=Calr PE=2 SV=1;tr|B2MWM9|B2MWM9_MOUSE Calreticulin OS=Mus musculus GN=Calr PE=1 SV=1;sp|P14211|CALR_MOUSE Calreticulin OS=Mus musculus GN=Calr PE=1 SV=1
4.9523	B2RSV4	Splicing factor 3B subunit 3	Sf3b3	Contaminating proteins	nuclear proteins					tr|B2RSV4|B2RSV4_MOUSE Splicing factor 3b, subunit 3 OS=Mus musculus GN=Sf3b3 PE=2 SV=1;sp|Q921M3|SF3B3_MOUSE Splicing factor 3B subunit 3 OS=Mus musculus GN=Sf3b3 PE=1 SV=1
4.88764	Q542I8	Integrin beta;Integrin beta-2	Itgb2	Cell surface molecules	Integrins	cytotoxic T-cell biology				tr|Q542I8|Q542I8_MOUSE Integrin beta OS=Mus musculus GN=Itgb2 PE=1 SV=1;sp|P11835|ITB2_MOUSE Integrin beta-2 OS=Mus musculus GN=Itgb2 PE=1 SV=2;tr|M0QWA7|M0QWA7_MOUSE Integrin beta OS=Mus musculus GN=Itgb2 PE=1 SV=1
4.82552	Q5SUC3	Calnexin	Canx	ER	Chaperones					tr|Q5SUC3|Q5SUC3_MOUSE Calnexin OS=Mus musculus GN=Canx PE=1 SV=1;tr|Q3TXE5|Q3TXE5_MOUSE Putative uncharacterized protein OS=Mus musculus GN=Canx PE=2 SV=1;sp|P35564|CALX_MOUSE Calnexin OS=Mus musculus GN=Canx PE=1 SV=1
4.82131	P10852	4F2 cell-surface antigen heavy chain	Slc3a2	Cell surface molecules						sp|P10852|4F2_MOUSE 4F2 cell-surface antigen heavy chain OS=Mus musculus GN=Slc3a2 PE=1 SV=1;tr|Q3TN39|Q3TN39_MOUSE Putative uncharacterized protein OS=Mus musculus GN=Slc3a2 PE=2 SV=1;tr|Q3U144|Q3U144_MOUSE Putative uncharacterized protein (Fragment) OS=M
4.81542	Q9DCY1	Peptidyl-prolyl cis-trans isomerase;Peptidyl-prolyl cis-trans isomerase B	Ppib	ER	Enzymes	Isomerases	Cis-trans Isomerases			tr|Q9DCY1|Q9DCY1_MOUSE Peptidyl-prolyl cis-trans isomerase OS=Mus musculus GN=Ppib PE=1 SV=1;sp|P24369|PPIB_MOUSE Peptidyl-prolyl cis-trans isomerase B OS=Mus musculus GN=Ppib PE=1 SV=2
4.81131	Q5SUA5	Unconventional myosin-Ig	Myo1g	Others	Cytoskeleton and related proteins	Myosin				sp|Q5SUA5|MYO1G_MOUSE Unconventional myosin-Ig OS=Mus musculus GN=Myo1g PE=1 SV=1
4.8025	Q61833	Dolichyl-diphosphooligosaccharide--protein glycosyltransferase subunit 2	Rpn2	ER	Enzymes	protein modification	Transferases	Oligosaccharyltransferase complex (OST)		tr|Q61833|Q61833_MOUSE Ribophorin OS=Mus musculus GN=Rpn2 PE=2 SV=1;tr|A2ACG7|A2ACG7_MOUSE Dolichyl-diphosphooligosaccharide--protein glycosyltransferase subunit 2 OS=Mus musculus GN=Rpn2 PE=1 SV=1;tr|Q3U505|Q3U505_MOUSE Putative uncharacterized protein (F
4.74811	A0A0R4J0Z1	Protein disulfide-isomerase A4	Pdia4	ER	Enzymes	Isomerases	-S-S-related			tr|A0A0R4J0Z1|A0A0R4J0Z1_MOUSE Protein disulfide-isomerase A4 OS=Mus musculus GN=Pdia4 PE=1 SV=1;sp|P08003|PDIA4_MOUSE Protein disulfide-isomerase A4 OS=Mus musculus GN=Pdia4 PE=1 SV=3
4.70436	Q4FK57	ERO1-like protein alpha	Ero1l	ER	Enzymes	Oxidoreductases				tr|Q4FK57|Q4FK57_MOUSE ERO1-like protein alpha OS=Mus musculus GN=Ero1l PE=1 SV=1;tr|Q4FJZ3|Q4FJZ3_MOUSE Ero1l protein OS=Mus musculus GN=Ero1l PE=2 SV=1;sp|Q8R180|ERO1A_MOUSE ERO1-like protein alpha OS=Mus musculus GN=Ero1a PE=1 SV=2
4.67646	Syb2-mRFP	Syb2-mRFP	Syb2-mRFP	cytotoxic granules	SNAREs and trafficking proteins	SNARE protein				tr|Vamp2-mRFP|Vamp2-RFP_MOUSE Vesicle-associated membrane protein 2-mRFP
4.67462	Q50HX4	Ras-related protein Rab-14	Rab14	Others	SNAREs and trafficking proteins	Rab GTPases				tr|Q50HX4|Q50HX4_MOUSE RAB14 protein OS=Mus musculus GN=Rab14 PE=1 SV=1;tr|Q50HX2|Q50HX2_MOUSE RAB14 protein OS=Mus musculus GN=Rab14 PE=2 SV=1;sp|Q91V41|RAB14_MOUSE Ras-related protein Rab-14 OS=Mus musculus GN=Rab14 PE=1 SV=3;tr|Q50HX0|Q50HX0_MOUSE RAB14
4.65534	Q3U2J2	Solute carrier family 2, facilitated glucose transporter member 1	Slc2a1	Cell surface molecules	Receptor, channel and transporter proteins					tr|Q3U2J2|Q3U2J2_MOUSE Putative uncharacterized protein OS=Mus musculus GN=Slc2a1 PE=2 SV=1;tr|Q3TD17|Q3TD17_MOUSE Putative uncharacterized protein OS=Mus musculus GN=Slc2a1 PE=2 SV=1;sp|P17809|GTR1_MOUSE Solute carrier family 2, facilitated glucose transp
4.57009	Q0PD66	Ras-related protein Rab-1B	Rab1b	Others	SNAREs and trafficking proteins	Rab GTPases				tr|Q0PD66|Q0PD66_MOUSE RAB1B, member RAS oncogene family, isoform CRA_c OS=Mus musculus GN=Rab1b PE=1 SV=1;sp|Q9D1G1|RAB1B_MOUSE Ras-related protein Rab-1B OS=Mus musculus GN=Rab1b PE=1 SV=1;tr|Q3V3C2|Q3V3C2_MOUSE Putative uncharacterized protein OS=Mus mu
4.56219	P57784	U2 small nuclear ribonucleoprotein A	Snrpa1	Contaminating proteins	nuclear proteins					sp|P57784|RU2A_MOUSE U2 small nuclear ribonucleoprotein A OS=Mus musculus GN=Snrpa1 PE=1 SV=2;tr|G5E883|G5E883_MOUSE Small nuclear ribonucleoprotein polypeptide A, isoform CRA_a OS=Mus musculus GN=Snrpa1 PE=1 SV=1;tr|Q8BSH5|Q8BSH5_MOUSE Putative uncharac
4.48828	A1A4T2	Neutral alpha-glucosidase AB	Ganab	Others	Golgi	Enzymes	Protein glycosylation	Lyases	Glycosidases	tr|A1A4T2|A1A4T2_MOUSE Alpha glucosidase 2 alpha neutral subunit OS=Mus musculus GN=Ganab PE=2 SV=1;sp|Q8BHN3|GANAB_MOUSE Neutral alpha-glucosidase AB OS=Mus musculus GN=Ganab PE=1 SV=1;tr|Q3UE86|Q3UE86_MOUSE Putative uncharacterized protein (Fragment) OS=
4.40033	Q3TR43	Dipeptidyl peptidase 4	Dpp4	Cell surface molecules						tr|Q3TR43|Q3TR43_MOUSE Putative uncharacterized protein OS=Mus musculus GN=Dpp4 PE=2 SV=1;sp|P28843|DPP4_MOUSE Dipeptidyl peptidase 4 OS=Mus musculus GN=Dpp4 PE=1 SV=3
4.39388	Q8VDD5	Myosin-9	Myh9	Others	Cytoskeleton and related proteins	Myosin				sp|Q8VDD5|MYH9_MOUSE Myosin-9 OS=Mus musculus GN=Myh9 PE=1 SV=4;tr|Q3UFT0|Q3UFT0_MOUSE Putative uncharacterized protein (Fragment) OS=Mus musculus GN=Myh9 PE=2 SV=1
4.38791	A6H6M1	T-cell surface glycoprotein CD3 epsilon chain	Cd3e	Cell surface molecules	CD molecules	T-cell-specific CD				tr|A6H6M1|A6H6M1_MOUSE CD3 antigen epsilon polypeptide OS=Mus musculus GN=Cd3e PE=1 SV=1;sp|P22646|CD3E_MOUSE T-cell surface glycoprotein CD3 epsilon chain OS=Mus musculus GN=Cd3e PE=1 SV=2;tr|B0LAX5|B0LAX5_MOUSE CD3 antigen epsilon polypeptide OS=Mus musc
4.3433	Q3TJ39	Ras-related protein Rab-5C	Rab5c	Others	SNAREs and trafficking proteins	Rab GTPases				tr|Q3TJ39|Q3TJ39_MOUSE RAB5C, member RAS oncogene family, isoform CRA_a OS=Mus musculus GN=Rab5c PE=1 SV=1;sp|P35278|RAB5C_MOUSE Ras-related protein Rab-5C OS=Mus musculus GN=Rab5c PE=1 SV=2;tr|Q3TCT9|Q3TCT9_MOUSE Putative uncharacterized protein OS=Mus mu
4.29741	G5E866	Splicing factor 3B subunit 1	Sf3b1	Contaminating proteins	nuclear proteins					tr|G5E866|G5E866_MOUSE Splicing factor 3B subunit 1 OS=Mus musculus GN=Sf3b1 PE=1 SV=1;sp|Q99NB9|SF3B1_MOUSE Splicing factor 3B subunit 1 OS=Mus musculus GN=Sf3b1 PE=1 SV=1;tr|Q3US00|Q3US00_MOUSE Putative uncharacterized protein (Fragment) OS=Mus musculus
4.22362	A0N8K9	T-cell surface glycoprotein CD3 delta chain	Cd3d	Cell surface molecules	CD molecules	T-cell-specific CD				tr|A0N8K9|A0N8K9_MOUSE T3 delta-chain (Fragment) OS=Mus musculus GN=Cd3d PE=2 SV=1;tr|Q3V3B4|Q3V3B4_MOUSE Putative uncharacterized protein OS=Mus musculus GN=Cd3d PE=2 SV=1;tr|Q3U572|Q3U572_MOUSE Putative uncharacterized protein OS=Mus musculus GN=Cd3d PE=
4.21803	Q3THH1	Protein disulfide-isomerase A6	Pdia6	ER	Enzymes	Isomerases	-S-S-related			tr|Q3THH1|Q3THH1_MOUSE Putative uncharacterized protein OS=Mus musculus GN=Pdia6 PE=2 SV=1;sp|Q922R8|PDIA6_MOUSE Protein disulfide-isomerase A6 OS=Mus musculus GN=Pdia6 PE=1 SV=3
4.16717	Q544Q7	Sodium/potassium-transporting ATPase subunit beta-3	Atp1b3	Cell surface molecules	Receptor, channel and transporter proteins	Enzymatic activity				tr|Q544Q7|Q544Q7_MOUSE Sodium/potassium-transporting ATPase subunit beta OS=Mus musculus GN=Atp1b3 PE=1 SV=1;sp|P97370|AT1B3_MOUSE Sodium/potassium-transporting ATPase subunit beta-3 OS=Mus musculus GN=Atp1b3 PE=1 SV=1;tr|Q3U9D4|Q3U9D4_MOUSE Sodium/potassi
4.13285	Q8BH78	Reticulon	Rtn4	ER						tr|Q8BH78|Q8BH78_MOUSE Reticulon OS=Mus musculus GN=Rtn4 PE=1 SV=1;tr|Q8K3G7|Q8K3G7_MOUSE Reticulon OS=Mus musculus GN=Rtn4 PE=2 SV=1;tr|Q8BHF5|Q8BHF5_MOUSE Reticulon OS=Mus musculus GN=Rtn4 PE=1 SV=1
4.11546	Q3UA79	Antigen peptide transporter 2	Tap2	Cell surface molecules	Receptor, channel and transporter proteins	Antigen transport				tr|Q3UA79|Q3UA79_MOUSE Putative uncharacterized protein OS=Mus musculus GN=Tap2 PE=2 SV=1;tr|Q792S7|Q792S7_MOUSE Antigen peptide transporter 2 OS=Mus musculus GN=Tap2 PE=1 SV=1;sp|P36371|TAP2_MOUSE Antigen peptide transporter 2 OS=Mus musculus GN=Tap2 PE=1
4.04877	Q9JKR6	Hypoxia up-regulated protein 1	Hyou1	ER	Chaperones					sp|Q9JKR6|HYOU1_MOUSE Hypoxia up-regulated protein 1 OS=Mus musculus GN=Hyou1 PE=1 SV=1;tr|Q8VCI2|Q8VCI2_MOUSE Hyou1 protein OS=Mus musculus GN=Hyou1 PE=2 SV=1
3.99802	Q542K4	Catalase	Cat	Peroxisomal proteins						tr|Q542K4|Q542K4_MOUSE Catalase OS=Mus musculus GN=Cat PE=2 SV=1;tr|Q3TVZ1|Q3TVZ1_MOUSE Catalase OS=Mus musculus GN=Cat PE=2 SV=1;tr|Q91XI2|Q91XI2_MOUSE Catalase OS=Mus musculus GN=Cat PE=2 SV=1
3.92808	E9Q616	AHNAK nucleoprotein (desmoyokin)	Ahnak	Others	Signalling proteins					tr|E9Q616|E9Q616_MOUSE Protein Ahnak OS=Mus musculus GN=Ahnak PE=1 SV=1;tr|Q6UL10|Q6UL10_MOUSE AHNAK (Fragment) OS=Mus musculus PE=4 SV=1
3.92115	Q60932	Voltage-dependent anion-selective channel protein 1	Vdac1	Mitochondrial proteins						sp|Q60932|VDAC1_MOUSE Voltage-dependent anion-selective channel protein 1 OS=Mus musculus GN=Vdac1 PE=1 SV=3;tr|Q3U6K8|Q3U6K8_MOUSE Putative uncharacterized protein OS=Mus musculus GN=Vdac1 PE=2 SV=1;tr|Q3TIG8|Q3TIG8_MOUSE Putative uncharacterized protein
3.89774	Q78ZJ8	Ras-related protein Rab-11B;Ras-related protein Rab-11A	Rab11b;Rab11a	Others	SNAREs and trafficking proteins	Rab GTPases				tr|Q78ZJ8|Q78ZJ8_MOUSE MCG22989, isoform CRA_b OS=Mus musculus GN=Rab11b PE=1 SV=1;tr|A0A068BFR3|A0A068BFR3_MOUSE RAS oncogene family protein OS=Mus musculus GN=Rab11b PE=2 SV=1;sp|P46638|RB11B_MOUSE Ras-related protein Rab-11B OS=Mus musculus GN=Rab11b PE
3.84173	Q3U9A3	Tapasin	Tapbp	ER	Chaperones					tr|Q3U9A3|Q3U9A3_MOUSE TAP binding protein, isoform CRA_b OS=Mus musculus GN=Tapbp PE=2 SV=1;tr|Q9D679|Q9D679_MOUSE Putative uncharacterized protein OS=Mus musculus GN=Tapbp PE=2 SV=1;tr|Q3TCU5|Q3TCU5_MOUSE Tapasin OS=Mus musculus GN=Tapbp PE=1 SV=1;sp|Q9R
3.82716	P63038	60 kDa heat shock protein, mitochondrial	Hspd1	Mitochondrial proteins						sp|P63038|CH60_MOUSE 60 kDa heat shock protein, mitochondrial OS=Mus musculus GN=Hspd1 PE=1 SV=1
3.81961	Q9EQH2	Endoplasmic reticulum aminopeptidase 1	Erap1	ER	Enzymes	Hydrolases	Peptide hydrolase			sp|Q9EQH2|ERAP1_MOUSE Endoplasmic reticulum aminopeptidase 1 OS=Mus musculus GN=Erap1 PE=1 SV=2;tr|Q8C9W5|Q8C9W5_MOUSE Putative uncharacterized protein (Fragment) OS=Mus musculus GN=Erap1 PE=2 SV=1;tr|Q8C4S7|Q8C4S7_MOUSE Putative uncharacterized protein OS
3.80078	E9Q696	Non-specific protein-tyrosine kinase;Proto-oncogene tyrosine-protein kinase LCK	Lck	Others	Signalling proteins	Enzymes	Protein-tyrosine kinase			tr|E9Q696|E9Q696_MOUSE Tyrosine-protein kinase OS=Mus musculus GN=Lck PE=1 SV=1;sp|P06240|LCK_MOUSE Proto-oncogene tyrosine-protein kinase LCK OS=Mus musculus GN=Lck PE=1 SV=4;tr|Q3TLX4|Q3TLX4_MOUSE Tyrosine-protein kinase (Fragment) OS=Mus musculus GN=Lck
3.78191	Q58E59	Splicing factor 3A subunit 3	Sf3a3	Contaminating proteins	nuclear proteins					tr|Q58E59|Q58E59_MOUSE Splicing factor 3A subunit 3 OS=Mus musculus GN=Sf3a3 PE=1 SV=1;sp|Q9D554|SF3A3_MOUSE Splicing factor 3A subunit 3 OS=Mus musculus GN=Sf3a3 PE=1 SV=2
3.73009	Q8VDN2	Sodium/potassium-transporting ATPase subunit alpha-1	Atp1a1	Cell surface molecules	Receptor, channel and transporter proteins	Enzymatic activity				sp|Q8VDN2|AT1A1_MOUSE Sodium/potassium-transporting ATPase subunit alpha-1 OS=Mus musculus GN=Atp1a1 PE=1 SV=1;tr|Q3TXF9|Q3TXF9_MOUSE Sodium/potassium-transporting ATPase subunit alpha OS=Mus musculus GN=Atp1a1 PE=2 SV=1;tr|Q8R3M4|Q8R3M4_MOUSE Sodium/potas
3.63419	Q8K4Z5	Splicing factor 3A subunit 1	Sf3a1	Contaminating proteins	nuclear proteins					sp|Q8K4Z5|SF3A1_MOUSE Splicing factor 3A subunit 1 OS=Mus musculus GN=Sf3a1 PE=1 SV=1;tr|Q3TVM1|Q3TVM1_MOUSE Putative uncharacterized protein OS=Mus musculus GN=Sf3a1 PE=2 SV=1
3.56527	Q8C2M8	Interferon gamma-induced GTPase	Igtp	Others	SNAREs and trafficking proteins	Other GTPases				tr|Q8C2M8|Q8C2M8_MOUSE Interferon gamma induced GTPase OS=Mus musculus GN=Igtp PE=2 SV=1
3.5151	Q0PD65	Ras-related protein Rab-2A	Rab2a	Others	SNAREs and trafficking proteins	Rab GTPases				tr|Q0PD65|Q0PD65_MOUSE RAB2, member RAS oncogene family OS=Mus musculus GN=Rab2a PE=1 SV=1;sp|P53994|RAB2A_MOUSE Ras-related protein Rab-2A OS=Mus musculus GN=Rab2a PE=1 SV=1;tr|Q8BXY4|Q8BXY4_MOUSE Putative uncharacterized protein OS=Mus musculus GN=Rab2a
3.48333	Q3U4W5	Ras-related protein Rab-6A;Ras-related protein Rab-6B	Rab6a;Rab6b	Others	SNAREs and trafficking proteins	Rab GTPases				tr|Q3U4W5|Q3U4W5_MOUSE RAB6, member RAS oncogene family, isoform CRA_c OS=Mus musculus GN=Rab6a PE=2 SV=1;tr|Q0PD54|Q0PD54_MOUSE RAB6, member RAS oncogene family, isoform CRA_a OS=Mus musculus GN=Rab6a PE=2 SV=1;sp|P35279|RAB6A_MOUSE Ras-related protein Ra
3.47672	O08547	Vesicle-trafficking protein SEC22b	Sec22b	Others	SNAREs and trafficking proteins	SNARE protein				sp|O08547|SC22B_MOUSE Vesicle-trafficking protein SEC22b OS=Mus musculus GN=Sec22b PE=1 SV=3;tr|E9Q6R3|E9Q6R3_MOUSE Vesicle-trafficking protein SEC22b OS=Mus musculus GN=Sec22b PE=1 SV=1;tr|Q3UZ06|Q3UZ06_MOUSE Putative uncharacterized protein OS=Mus muscul
3.47543	Q3U9G2	78 kDa glucose-regulated protein	Hspa5	ER	Chaperones					tr|Q3U9G2|Q3U9G2_MOUSE Putative uncharacterized protein OS=Mus musculus GN=Hspa5 PE=2 SV=1;sp|P20029|GRP78_MOUSE 78 kDa glucose-regulated protein OS=Mus musculus GN=Hspa5 PE=1 SV=3;tr|Q9DC41|Q9DC41_MOUSE Putative uncharacterized protein OS=Mus musculus GN=
3.47273	Q4FJL0	Ras-related protein Rab-10	Rab10	Others	SNAREs and trafficking proteins	Rab GTPases				tr|Q4FJL0|Q4FJL0_MOUSE RAB10, member RAS oncogene family OS=Mus musculus GN=Rab10 PE=1 SV=1;sp|P61027|RAB10_MOUSE Ras-related protein Rab-10 OS=Mus musculus GN=Rab10 PE=1 SV=1;tr|Q3U621|Q3U621_MOUSE Putative uncharacterized protein OS=Mus musculus GN=Rab10
3.3812	Q9Z2P7	Vesicle transport through interaction with t-SNAREs homolog 1B	Vti1b	cytotoxic granules	SNAREs and trafficking proteins	SNARE protein				tr|Q9Z2P7|Q9Z2P7_MOUSE GES30 OS=Mus musculus GN=Vti1b PE=2 SV=1;tr|Q91XH6|Q91XH6_MOUSE Vesicle transport through interaction with t-SNAREs 1B homolog OS=Mus musculus GN=Vti1b PE=1 SV=1;sp|O88384|VTI1B_MOUSE Vesicle transport through interaction with t-SNAR
3.37473	Q99KV1	DnaJ homolog subfamily B member 11	Dnajb11	ER	Chaperones					sp|Q99KV1|DJB11_MOUSE DnaJ homolog subfamily B member 11 OS=Mus musculus GN=Dnajb11 PE=1 SV=1
3.35844	J7NUP1	Immunity-related GTPase family M protein 1	Irgm1	Lysosomal proteins						tr|J7NUP1|J7NUP1_MOUSE Immunity-related GTPase family, M, isoform CRA_a OS=Mus musculus GN=Irgm1 PE=4 SV=1;sp|Q60766|IRGM1_MOUSE Immunity-related GTPase family M protein 1 OS=Mus musculus GN=Irgm1 PE=1 SV=1;tr|Q5NCB5|Q5NCB5_MOUSE Immunity-related GTPase fa
3.355	P50516	V-type proton ATPase catalytic subunit A	Atp6v1a	cytotoxic granules	V-ATPase					sp|P50516|VATA_MOUSE V-type proton ATPase catalytic subunit A OS=Mus musculus GN=Atp6v1a PE=1 SV=2
3.35353	Q9CYL5	Golgi-associated plant pathogenesis-related protein 1	Glipr2	Others	Golgi					sp|Q9CYL5|GAPR1_MOUSE Golgi-associated plant pathogenesis-related protein 1 OS=Mus musculus GN=Glipr2 PE=1 SV=3;tr|B1AWD6|B1AWD6_MOUSE Golgi-associated plant pathogenesis-related protein 1 OS=Mus musculus GN=Glipr2 PE=1 SV=1
3.31851	Q9ER00	Syntaxin-12	Stx12	Others	SNAREs and trafficking proteins	SNARE protein				sp|Q9ER00|STX12_MOUSE Syntaxin-12 OS=Mus musculus GN=Stx12 PE=1 SV=1;tr|Q3TIL5|Q3TIL5_MOUSE Putative uncharacterized protein OS=Mus musculus GN=Stx12 PE=2 SV=1;tr|Q3TDG9|Q3TDG9_MOUSE Putative uncharacterized protein OS=Mus musculus GN=Stx12 PE=2 SV=1
3.27275	Q3TR81	T-cell surface glycoprotein CD8 beta chain	Cd8b1;Cd8b	Cell surface molecules	CD molecules	T-cell-specific CD				tr|Q3TR81|Q3TR81_MOUSE Putative uncharacterized protein OS=Mus musculus GN=Cd8b1 PE=2 SV=1;tr|Q3TEK8|Q3TEK8_MOUSE CD8 antigen, beta chain 1 OS=Mus musculus GN=Cd8b1 PE=1 SV=1;sp|P10300|CD8B_MOUSE T-cell surface glycoprotein CD8 beta chain OS=Mus musculus G
3.257	Q9WV55	Vesicle-associated membrane protein-associated protein A	Vapa	Others	SNAREs and trafficking proteins					sp|Q9WV55|VAPA_MOUSE Vesicle-associated membrane protein-associated protein A OS=Mus musculus GN=Vapa PE=1 SV=2
3.21986	Q3TAL2	Secretory carrier-associated membrane protein 2	Scamp2	cytotoxic granules	SNAREs and trafficking proteins	post-Golgi recycling				tr|Q3TAL2|Q3TAL2_MOUSE Secretory carrier membrane protein 2 OS=Mus musculus GN=Scamp2 PE=1 SV=1;sp|Q9ERN0|SCAM2_MOUSE Secretory carrier-associated membrane protein 2 OS=Mus musculus GN=Scamp2 PE=1 SV=1;tr|Q3TU28|Q3TU28_MOUSE Putative uncharacterized protei
3.20181	Q3UQM7	Large neutral amino acids transporter small subunit 1	Slc7a5	Cell surface molecules	Receptor, channel and transporter proteins					tr|Q3UQM7|Q3UQM7_MOUSE Putative uncharacterized protein OS=Mus musculus GN=Slc7a5 PE=2 SV=1;sp|Q9Z127|LAT1_MOUSE Large neutral amino acids transporter small subunit 1 OS=Mus musculus GN=Slc7a5 PE=1 SV=2
3.17974	Q18PH8	Cd48	Cd48	Cell surface molecules	CD molecules					tr|Q18PH8|Q18PH8_MOUSE CD48 OS=Mus musculus GN=Cd48 PE=2 SV=1;tr|Q3UK50|Q3UK50_MOUSE Putative uncharacterized protein OS=Mus musculus GN=Cd48 PE=2 SV=1;tr|Q8C2T1|Q8C2T1_MOUSE CD48 antigen, isoform CRA_c OS=Mus musculus GN=Cd48 PE=2 SV=1
3.17615	Q3TJH1	Guanine nucleotide-binding protein G(k) subunit alpha	Gnai3	Others	Signalling proteins	G proteins				tr|Q3TJH1|Q3TJH1_MOUSE Putative uncharacterized protein OS=Mus musculus GN=Gnai3 PE=2 SV=1;sp|Q9DC51|GNAI3_MOUSE Guanine nucleotide-binding protein G(k) subunit alpha OS=Mus musculus GN=Gnai3 PE=1 SV=3
3.17214	P24161	T-cell surface glycoprotein CD3 zeta chain;T-cell surface glycoprotein CD3 eta chain	Cd247	Cell surface molecules	CD molecules	T-cell-specific CD				sp|P24161|CD3Z_MOUSE T-cell surface glycoprotein CD3 zeta chain OS=Mus musculus GN=Cd247 PE=1 SV=1;tr|Q3UU54|Q3UU54_MOUSE T-cell surface glycoprotein CD3 zeta chain OS=Mus musculus GN=Cd247 PE=1 SV=1;tr|A2MZG6|A2MZG6_MOUSE CD3 theta OS=Mus musculus GN=Cd24
3.0022	Q91VM2	Small nuclear ribonucleoprotein Sm D3	Snrpd3	Contaminating proteins	nuclear proteins					tr|Q91VM2|Q91VM2_MOUSE Small nuclear ribonucleoprotein D3 OS=Mus musculus GN=Snrpd3 PE=2 SV=1;sp|P62320|SMD3_MOUSE Small nuclear ribonucleoprotein Sm D3 OS=Mus musculus GN=Snrpd3 PE=1 SV=1
2.98713	O08807	Peroxiredoxin-4	Prdx4	ER	Enzymes	Oxidoreductases				sp|O08807|PRDX4_MOUSE Peroxiredoxin-4 OS=Mus musculus GN=Prdx4 PE=1 SV=1;tr|B1AZS9|B1AZS9_MOUSE Peroxiredoxin-4 (Fragment) OS=Mus musculus GN=Prdx4 PE=1 SV=1
2.91342	G3X922	DnaJ homolog subfamily C member 13	Dnajc13	Lysosomal proteins						tr|G3X922|G3X922_MOUSE MCG115602 OS=Mus musculus GN=Dnajc13 PE=1 SV=1;tr|D4AFX7|D4AFX7_MOUSE Protein Dnajc13 OS=Mus musculus GN=Dnajc13 PE=1 SV=1
2.91035	Q3TF84	Leucine-rich repeat-containing protein 59	Lrrc59	ER						tr|Q3TF84|Q3TF84_MOUSE Putative uncharacterized protein OS=Mus musculus GN=Lrrc59 PE=2 SV=1;sp|Q922Q8|LRC59_MOUSE Leucine-rich repeat-containing protein 59 OS=Mus musculus GN=Lrrc59 PE=1 SV=1
2.86597	Q8BU31	Ras-related protein Rap-2c;Ras-related protein Rap-2a	Rap2c;Rap2a	Others	SNAREs and trafficking proteins	Other GTPases				sp|Q8BU31|RAP2C_MOUSE Ras-related protein Rap-2c OS=Mus musculus GN=Rap2c PE=1 SV=1;sp|Q80ZJ1|RAP2A_MOUSE Ras-related protein Rap-2a OS=Mus musculus GN=Rap2a PE=1 SV=2
2.86591	Q3U518	Glucosidase 2 subunit beta	Prkcsh	Lysosomal proteins	Enzymes	Hydrolases	Glycosylases	Glycosidases		tr|Q3U518|Q3U518_MOUSE Protein kinase C substrate 80K-H, isoform CRA_b OS=Mus musculus GN=Prkcsh PE=2 SV=1;sp|O08795|GLU2B_MOUSE Glucosidase 2 subunit beta OS=Mus musculus GN=Prkcsh PE=1 SV=1;tr|Q3TWG2|Q3TWG2_MOUSE Putative uncharacterized protein OS=Mus m
2.8549	Q3V235	Prohibitin-2	Phb2	Mitochondrial proteins						tr|Q3V235|Q3V235_MOUSE Prohibitin 2 OS=Mus musculus GN=Phb2 PE=1 SV=1;sp|O35129|PHB2_MOUSE Prohibitin-2 OS=Mus musculus GN=Phb2 PE=1 SV=1;tr|Q3V2V2|Q3V2V2_MOUSE Putative uncharacterized protein OS=Mus musculus GN=Phb2 PE=2 SV=1
2.84388	Q3TBT3	Stimulator of interferon genes protein	Tmem173	Others	Signalling proteins					sp|Q3TBT3|STING_MOUSE Stimulator of interferon genes protein OS=Mus musculus GN=Tmem173 PE=1 SV=2
2.82259	Q9D1D4	Transmembrane emp24 domain-containing protein 10	Tmed10	Others	SNAREs and trafficking proteins					sp|Q9D1D4|TMEDA_MOUSE Transmembrane emp24 domain-containing protein 10 OS=Mus musculus GN=Tmed10 PE=1 SV=1
2.80991	P62071	Ras-related protein R-Ras2	Rras2	Others	SNAREs and trafficking proteins	Other GTPases				sp|P62071|RRAS2_MOUSE Ras-related protein R-Ras2 OS=Mus musculus GN=Rras2 PE=1 SV=1;tr|Q9CTF6|Q9CTF6_MOUSE Putative uncharacterized protein (Fragment) OS=Mus musculus GN=Rras2 PE=2 SV=1
2.79468	C5H0E8	Ras-related protein Rap-1A	Gm9392;Rap1a	Others	SNAREs and trafficking proteins	Other GTPases				tr|C5H0E8|C5H0E8_MOUSE Rap1A-retro1 OS=Mus musculus GN=Gm9392 PE=2 SV=1;sp|P62835|RAP1A_MOUSE Ras-related protein Rap-1A OS=Mus musculus GN=Rap1a PE=1 SV=1;tr|Q3U7U8|Q3U7U8_MOUSE Putative uncharacterized protein OS=Mus musculus GN=Rap1a PE=2 SV=1;tr|A0A0G2
2.73666	Q9CYN2	Signal peptidase complex subunit 2	Spcs2	ER	Enzymes	Hydrolases	Peptide hydrolase			sp|Q9CYN2|SPCS2_MOUSE Signal peptidase complex subunit 2 OS=Mus musculus GN=Spcs2 PE=1 SV=1
2.71811	Q3TJD0	Protein transport protein Sec61 subunit alpha isoform 1	Sec61a1	ER	Rough ER					tr|Q3TJD0|Q3TJD0_MOUSE Putative uncharacterized protein OS=Mus musculus GN=Sec61a1 PE=2 SV=1;sp|P61620|S61A1_MOUSE Protein transport protein Sec61 subunit alpha isoform 1 OS=Mus musculus GN=Sec61a1 PE=1 SV=2
2.69841	Q3TVJ8	Translocon-associated protein subunit delta	Ssr4	ER	Rough ER					tr|Q3TVJ8|Q3TVJ8_MOUSE Signal sequence receptor, delta, isoform CRA_b OS=Mus musculus GN=Ssr4 PE=1 SV=1;tr|Q9D8L3|Q9D8L3_MOUSE Signal sequence receptor, delta OS=Mus musculus GN=Ssr4 PE=1 SV=1;sp|Q62186|SSRD_MOUSE Translocon-associated protein subunit delt
2.6087	Q9D1Q6	Endoplasmic reticulum resident protein 44	Erp44	ER						sp|Q9D1Q6|ERP44_MOUSE Endoplasmic reticulum resident protein 44 OS=Mus musculus GN=Erp44 PE=1 SV=1;tr|Q3URM4|Q3URM4_MOUSE Putative uncharacterized protein OS=Mus musculus GN=Erp44 PE=2 SV=1
2.60218	Q9CPX4	Ferritin;Ferritin light chain 1;Ferritin light chain 2	Ftl1;Ftl2	Lysosomal proteins						tr|Q9CPX4|Q9CPX4_MOUSE Ferritin OS=Mus musculus GN=Ftl1 PE=1 SV=1;tr|Q3UCL5|Q3UCL5_MOUSE Ferritin OS=Mus musculus PE=2 SV=1;tr|Q3TJJ6|Q3TJJ6_MOUSE Ferritin OS=Mus musculus PE=2 SV=1;sp|P29391|FRIL1_MOUSE Ferritin light chain 1 OS=Mus musculus GN=Ftl1 PE=1
2.5947	P08249	Malate dehydrogenase, mitochondrial	Mdh2	Mitochondrial proteins						sp|P08249|MDHM_MOUSE Malate dehydrogenase, mitochondrial OS=Mus musculus GN=Mdh2 PE=1 SV=3
2.55384	Q3UDP9	Monocarboxylate transporter 4	Slc16a3	Cell surface molecules	Receptor, channel and transporter proteins					tr|Q3UDP9|Q3UDP9_MOUSE Monocarboxylate transporter 4 OS=Mus musculus GN=Slc16a3 PE=1 SV=1;tr|Q3TMA0|Q3TMA0_MOUSE Putative uncharacterized protein OS=Mus musculus GN=Slc16a3 PE=2 SV=1;sp|P57787|MOT4_MOUSE Monocarboxylate transporter 4 OS=Mus musculus GN=Slc
2.51766	P62814	V-type proton ATPase subunit B, brain isoform	Atp6v1b2	cytotoxic granules	V-ATPase					sp|P62814|VATB2_MOUSE V-type proton ATPase subunit B, brain isoform OS=Mus musculus GN=Atp6v1b2 PE=1 SV=1
2.50559	Q5YLW3	40S ribosomal protein S3	Rps3	Contaminating proteins	Ribosomal proteins					tr|Q5YLW3|Q5YLW3_MOUSE 40S ribosomal protein S3 OS=Mus musculus GN=Rps3 PE=1 SV=1;tr|Q3UCL7|Q3UCL7_MOUSE Putative uncharacterized protein OS=Mus musculus GN=Rps3 PE=2 SV=1;sp|P62908|RS3_MOUSE 40S ribosomal protein S3 OS=Mus musculus GN=Rps3 PE=1 SV=1;tr|Q9
2.50297	P56480	ATP synthase subunit beta, mitochondrial	Atp5b	Mitochondrial proteins						sp|P56480|ATPB_MOUSE ATP synthase subunit beta, mitochondrial OS=Mus musculus GN=Atp5b PE=1 SV=2
2.48366	Q6P5E4	UDP-glucose:glycoprotein glucosyltransferase 1	Uggt1	ER	Chaperones					sp|Q6P5E4|UGGG1_MOUSE UDP-glucose:glycoprotein glucosyltransferase 1 OS=Mus musculus GN=Uggt1 PE=1 SV=4;tr|Q8BWM7|Q8BWM7_MOUSE Putative uncharacterized protein (Fragment) OS=Mus musculus GN=Uggt1 PE=2 SV=1
2.46739	Q3TN84	Prolyl 4-hydroxylase subunit alpha-1	P4ha1	ER	Enzymes	Oxidoreductases				tr|Q3TN84|Q3TN84_MOUSE Putative uncharacterized protein OS=Mus musculus GN=P4ha1 PE=2 SV=1;tr|Q3UF16|Q3UF16_MOUSE Putative uncharacterized protein OS=Mus musculus GN=P4ha1 PE=2 SV=1;sp|Q60715|P4HA1_MOUSE Prolyl 4-hydroxylase subunit alpha-1 OS=Mus musculus
2.44196	A0JLV3	Histone H2B	Hist1h2bj;Hist1h2bm;Hist1h2bp;Hist1h2bc;Hist2h2bb;Hist1h2bh;Hist1h2bb;Hist1h2bf;Hist1h2br;LOC665622;Hist1h2ba	Contaminating proteins	nuclear proteins					tr|A0JLV3|A0JLV3_MOUSE Histone H2B (Fragment) OS=Mus musculus GN=Hist1h2bj PE=2 SV=1;tr|B2RTK3|B2RTK3_MOUSE Histone H2B OS=Mus musculus GN=Hist1h2bm PE=1 SV=1;sp|Q8CGP2|H2B1P_MOUSE Histone H2B type 1-P OS=Mus musculus GN=Hist1h2bp PE=1 SV=3;sp|Q6ZWY9|H2B1C
2.4229	Q5SXR6	Clathrin heavy chain;Clathrin heavy chain 1	Cltc;mKIAA0034	Others	Endocytosis-related proteins					tr|Q5SXR6|Q5SXR6_MOUSE Clathrin heavy chain OS=Mus musculus GN=Cltc PE=1 SV=1;tr|Q80U89|Q80U89_MOUSE MKIAA0034 protein (Fragment) OS=Mus musculus GN=mKIAA0034 PE=4 SV=2;sp|Q68FD5|CLH1_MOUSE Clathrin heavy chain 1 OS=Mus musculus GN=Cltc PE=1 SV=3;tr|Q3UPJ3
2.39098	P59708	Splicing factor 3B subunit 6	Sf3b6	Contaminating proteins	nuclear proteins					sp|P59708|SF3B6_MOUSE Splicing factor 3B subunit 6 OS=Mus musculus GN=Sf3b6 PE=1 SV=1
2.38674	Q3UBP6	Actin-like protein? (Uncharacterized protein)	Actb	Uncharacterized protein						tr|Q3UBP6|Q3UBP6_MOUSE Putative uncharacterized protein OS=Mus musculus GN=Actb PE=2 SV=1
2.36264	Q9DBH5	Vesicular integral-membrane protein VIP36	Lman2	Others	SNAREs and trafficking proteins					sp|Q9DBH5|LMAN2_MOUSE Vesicular integral-membrane protein VIP36 OS=Mus musculus GN=Lman2 PE=1 SV=2
2.32129	Q3TQ70	Guanine nucleotide-binding protein G(I)/G(S)/G(T) subunit beta-1	Gnb1	Others	Signalling proteins	G proteins				tr|Q3TQ70|Q3TQ70_MOUSE Beta1 subnuit of GTP-binding protein OS=Mus musculus GN=Gnb1 PE=1 SV=1;sp|P62874|GBB1_MOUSE Guanine nucleotide-binding protein G(I)/G(S)/G(T) subunit beta-1 OS=Mus musculus GN=Gnb1 PE=1 SV=3;tr|Q3U1B1|Q3U1B1_MOUSE Putative uncharacte
2.32051	Q564E2	L-lactate dehydrogenase;L-lactate dehydrogenase A chain	Ldha	Cytosolic	Enzymes					tr|Q564E2|Q564E2_MOUSE L-lactate dehydrogenase OS=Mus musculus GN=Ldha PE=1 SV=1;tr|Q3TI99|Q3TI99_MOUSE L-lactate dehydrogenase OS=Mus musculus GN=Ldha PE=2 SV=1;tr|Q3TCI7|Q3TCI7_MOUSE L-lactate dehydrogenase OS=Mus musculus GN=Ldha PE=2 SV=1;tr|G5E8N5|G5E
2.31775	Q9DB77	Cytochrome b-c1 complex subunit 2, mitochondrial	Uqcrc2	Mitochondrial proteins						sp|Q9DB77|QCR2_MOUSE Cytochrome b-c1 complex subunit 2, mitochondrial OS=Mus musculus GN=Uqcrc2 PE=1 SV=1
2.3006	B7ZWC4	Cation-independent mannose-6-phosphate receptor	Igf2r	Lysosomal proteins	Receptor					tr|B7ZWC4|B7ZWC4_MOUSE Insulin-like growth factor 2 receptor OS=Mus musculus GN=Igf2r PE=2 SV=1;sp|Q07113|MPRI_MOUSE Cation-independent mannose-6-phosphate receptor OS=Mus musculus GN=Igf2r PE=1 SV=1;tr|B9EKB8|B9EKB8_MOUSE Insulin-like growth factor 2 rece
2.29453	Q9DC42	CD97 antigen (EGF-G protein coupled receptor; 3 isoforms; binds to CD55 on T cells)	Adgre5;Cd97	Cell surface molecules	CD molecules					tr|Q9DC42|Q9DC42_MOUSE Protein Adgre5 OS=Mus musculus GN=Adgre5 PE=1 SV=1;tr|Q4FJS6|Q4FJS6_MOUSE Cd97 protein OS=Mus musculus GN=Adgre5 PE=2 SV=1;tr|A0A0D9SEG8|A0A0D9SEG8_MOUSE Protein Adgre5 OS=Mus musculus GN=Adgre5 PE=1 SV=1;tr|E9QMJ5|E9QMJ5_MOUSE Prote
2.24321	Q78E61	Antigen peptide transporter 1	Tap1	Cell surface molecules	Receptor, channel and transporter proteins	Antigen transport				tr|Q78E61|Q78E61_MOUSE TAP1-g7 OS=Mus musculus GN=Tap1 PE=2 SV=1;tr|Q62429|Q62429_MOUSE TAP1-k OS=Mus musculus GN=Tap1 PE=2 SV=1;tr|Q62428|Q62428_MOUSE TAP1-f OS=Mus musculus GN=Tap1 PE=2 SV=1;tr|Q3U6V4|Q3U6V4_MOUSE Putative uncharacterized protein OS=Mus
2.24005	P52480	Pyruvate kinase PKM	Pkm	Cytosolic	Enzymes	Glycolysis	Transferases	Phosphotransferases		sp|P52480|KPYM_MOUSE Pyruvate kinase PKM OS=Mus musculus GN=Pkm PE=1 SV=4
2.23047	Q9ES97	Reticulon-3	Rtn3	ER						sp|Q9ES97|RTN3_MOUSE Reticulon-3 OS=Mus musculus GN=Rtn3 PE=1 SV=2
2.19983	Q8C1D0	Signal peptidase complex subunit 3	Spcs3	ER	Enzymes	Hydrolases	Peptide hydrolase			tr|Q8C1D0|Q8C1D0_MOUSE Putative uncharacterized protein OS=Mus musculus GN=Spcs3 PE=2 SV=1;tr|Q6ZWQ7|Q6ZWQ7_MOUSE Signal peptidase complex subunit 3 OS=Mus musculus GN=Spcs3 PE=1 SV=1
2.16372	A0A0U1RNN5	Leukosialin/CD43	Spn	Cell surface molecules	CD molecules					tr|A0A0U1RNN5|A0A0U1RNN5_MOUSE Leukosialin (Fragment) OS=Mus musculus GN=Spn PE=1 SV=1;tr|Q544C5|Q544C5_MOUSE Leukosialin OS=Mus musculus GN=Spn PE=1 SV=1;sp|P15702|LEUK_MOUSE Leukosialin OS=Mus musculus GN=Spn PE=1 SV=1
2.1585	Q3TYL9	2,3-cyclic-nucleotide 3-phosphodiesterase	Cnp	Cytosolic	Enzymes	RNA metabolism	Hydrolases			tr|Q3TYL9|Q3TYL9_MOUSE 2,3-cyclic-nucleotide 3-phosphodiesterase OS=Mus musculus GN=Cnp PE=2 SV=1;tr|Q3TYV5|Q3TYV5_MOUSE 2,3-cyclic-nucleotide 3-phosphodiesterase OS=Mus musculus GN=Cnp PE=2 SV=1;sp|P16330|CN37_MOUSE 2,3-cyclic-nucleotide 3-phosph
2.13198	Q3UKA1	DnaJ homolog subfamily C member 3	Dnajc3	ER	Chaperones					tr|Q3UKA1|Q3UKA1_MOUSE Putative uncharacterized protein OS=Mus musculus GN=Dnajc3 PE=2 SV=1;tr|Q3UFV9|Q3UFV9_MOUSE DnaJ (Hsp40) homolog, subfamily C, member 3 OS=Mus musculus GN=Dnajc3 PE=1 SV=1;sp|Q91YW3|DNJC3_MOUSE DnaJ homolog subfamily C member 3 OS=Mu
2.12724	Q3UCZ5	Tyrosine-protein phosphatase non-receptor type;Tyrosine-protein phosphatase non-receptor type 1	Ptpn1	ER	Enzymes	Protein modification	Hydrolases	Phosphatases		tr|Q3UCZ5|Q3UCZ5_MOUSE Tyrosine-protein phosphatase non-receptor type OS=Mus musculus GN=Ptpn1 PE=2 SV=1;tr|Q3TZW9|Q3TZW9_MOUSE Tyrosine-protein phosphatase non-receptor type OS=Mus musculus GN=Ptpn1 PE=1 SV=1;sp|P35821|PTN1_MOUSE Tyrosine-protein phosphat
2.11441	A0A097PUG4	Anti-lox-1 15C4 light chain	A0A097PUG4	Uncharacterized protein						tr|A0A097PUG4|A0A097PUG4_MOUSE Anti-lox-1 15C4 light chain OS=Mus musculus PE=2 SV=1;tr|A0A097PUD0|A0A097PUD0_MOUSE Anti-dectin-1 15E2 light chain OS=Mus musculus PE=2 SV=1
2.11128	A5JUZ1	Ubiquitin-60S ribosomal protein L40;Ubiquitin;60S ribosomal protein L40;Ubiquitin-40S ribosomal protein S27a;Ubiquitin;40S ribosomal protein S27a;Polyubiquitin-B;Ubiquitin;Polyubiquitin-C;Ubiquitin;Ubiquitin-related 1;Ubiquitin-related 2	Ubc;Gm8797;Uba52;Rps27a;Kxd1;Ubb;Gm7808	Contaminating proteins	Ribosomal proteins					tr|A5JUZ1|A5JUZ1_MOUSE Ubiqutin subunit 1 (Fragment) OS=Mus musculus GN=Ubc PE=2 SV=1;tr|A0A0A6YW67|A0A0A6YW67_MOUSE MCG23377, isoform CRA_b OS=Mus musculus GN=Gm8797 PE=4 SV=1;tr|E9Q9J0|E9Q9J0_MOUSE Ubiquitin-60S ribosomal protein L40 (Fragment) OS=Mus mu
2.07864	P67778	Prohibitin	Phb	Mitochondrial proteins						sp|P67778|PHB_MOUSE Prohibitin OS=Mus musculus GN=Phb PE=1 SV=1;tr|Q5SQG5|Q5SQG5_MOUSE Prohibitin (Fragment) OS=Mus musculus GN=Phb PE=1 SV=1;tr|Q3TV00|Q3TV00_MOUSE Putative uncharacterized protein (Fragment) OS=Mus musculus GN=Phb PE=2 SV=1
2.02602	Q01853	Transitional endoplasmic reticulum ATPase	Vcp	ER	Enzymes	Hydrolases				sp|Q01853|TERA_MOUSE Transitional endoplasmic reticulum ATPase OS=Mus musculus GN=Vcp PE=1 SV=4;tr|Q8BNF8|Q8BNF8_MOUSE Putative uncharacterized protein OS=Mus musculus GN=Vcp PE=2 SV=1
2.02026	E9Q035	Signal recognition particle receptor subunit beta	Gm20425;Srprb	ER	Rough ER					tr|E9Q035|E9Q035_MOUSE Protein Gm20425 OS=Mus musculus GN=Gm20425 PE=4 SV=1;sp|P47758|SRPRB_MOUSE Signal recognition particle receptor subunit beta OS=Mus musculus GN=Srprb PE=1 SV=1;tr|Q542X6|Q542X6_MOUSE Putative uncharacterized protein OS=Mus musculus G
2.01225	Q545A2	ADP/ATP translocase 2;ADP/ATP translocase 2, N-terminally processed	Slc25a5	Mitochondrial proteins						tr|Q545A2|Q545A2_MOUSE ADP/ATP translocase 2 OS=Mus musculus GN=Slc25a5 PE=1 SV=1;sp|P51881|ADT2_MOUSE ADP/ATP translocase 2 OS=Mus musculus GN=Slc25a5 PE=1 SV=3
2.00718	Q0PD50	Ras-related protein Rab-8A	Rab8a	Others	SNAREs and trafficking proteins	Rab GTPases				tr|Q0PD50|Q0PD50_MOUSE RAB8A, member RAS oncogene family, isoform CRA_a OS=Mus musculus GN=Rab8a PE=1 SV=1;tr|Q3UHW5|Q3UHW5_MOUSE Putative uncharacterized protein OS=Mus musculus GN=Rab8a PE=2 SV=1;sp|P55258|RAB8A_MOUSE Ras-related protein Rab-8A OS=Mus mu
2.00287	J3KMM5	Calcium-transporting ATPase;Sarcoplasmic/endoplasmic reticulum calcium ATPase 2	Atp2a2	ER	ATPase					tr|J3KMM5|J3KMM5_MOUSE Calcium-transporting ATPase OS=Mus musculus GN=Atp2a2 PE=1 SV=2;tr|Q5DTI2|Q5DTI2_MOUSE ATPase, Ca++ transporting, cardiac muscle, slow twitch 2, isoform CRA_b (Fragment) OS=Mus musculus GN=Atp2a2 PE=2 SV=1;sp|O55143|AT2A2_MOUSE Sarco
2.00136	Q544U7	Ras-related protein Rab-27A	Rab27a	cytotoxic granule	Small GTPases					tr|Q544U7|Q544U7_MOUSE RAB27A, member RAS oncogene family, isoform CRA_a OS=Mus musculus GN=Rab27a PE=1 SV=1;sp|Q9ERI2|RB27A_MOUSE Ras-related protein Rab-27A OS=Mus musculus GN=Rab27a PE=1 SV=1
1.99856	Q6PDC2	Transmembrane emp24 domain-containing protein 9	Tmed9	Others	SNAREs and trafficking proteins					tr|Q6PDC2|Q6PDC2_MOUSE Tmed9 protein OS=Mus musculus GN=Tmed9 PE=1 SV=1;tr|Q9CZL0|Q9CZL0_MOUSE Putative uncharacterized protein OS=Mus musculus GN=Tmed9 PE=2 SV=1;tr|Q3TFU8|Q3TFU8_MOUSE Putative uncharacterized protein OS=Mus musculus GN=Tmed9 PE=2 SV=1;sp
1.99556	Q544Y7	Cofilin-1	Cfl1	Others	Cytoskeleton and related proteins	Actin-binding protein	Actin polymerization			tr|Q544Y7|Q544Y7_MOUSE Cofilin 1, non-muscle OS=Mus musculus GN=Cfl1 PE=2 SV=1;sp|P18760|COF1_MOUSE Cofilin-1 OS=Mus musculus GN=Cfl1 PE=1 SV=3;tr|F8WGL3|F8WGL3_MOUSE Cofilin-1 OS=Mus musculus GN=Cfl1 PE=1 SV=1;tr|Q9CX22|Q9CX22_MOUSE Putative uncharacteriz
1.98235	Q3U0T9	Ras-related protein Rab-35	Rab35	Others	SNAREs and trafficking proteins	Rab GTPases				tr|Q3U0T9|Q3U0T9_MOUSE RAB35, member RAS oncogene family OS=Mus musculus GN=Rab35 PE=1 SV=1;sp|Q6PHN9|RAB35_MOUSE Ras-related protein Rab-35 OS=Mus musculus GN=Rab35 PE=1 SV=1
1.97497	Q921H8	3-ketoacyl-CoA thiolase A, peroxisomal;3-ketoacyl-CoA thiolase B, peroxisomal	Acaa1a;Acaa1b	Peroxisomal proteins						sp|Q921H8|THIKA_MOUSE 3-ketoacyl-CoA thiolase A, peroxisomal OS=Mus musculus GN=Acaa1a PE=1 SV=1;tr|H3BKL5|H3BKL5_MOUSE 3-ketoacyl-CoA thiolase A, peroxisomal OS=Mus musculus GN=Acaa1a PE=1 SV=1;tr|Q3UPU8|Q3UPU8_MOUSE Putative uncharacterized protein OS=Mu
1.95973	Q3UHW2	Peroxisomal multifunctional enzyme type 2;(3R)-hydroxyacyl-CoA dehydrogenase;Enoyl-CoA hydratase 2	Hsd17b4	Peroxisomal proteins						tr|Q3UHW2|Q3UHW2_MOUSE Putative uncharacterized protein OS=Mus musculus GN=Hsd17b4 PE=2 SV=1;tr|Q3TT11|Q3TT11_MOUSE Putative uncharacterized protein OS=Mus musculus GN=Hsd17b4 PE=2 SV=1;sp|P51660|DHB4_MOUSE Peroxisomal multifunctional enzyme type 2 OS=Mus
1.95631	Q5M8R8	60S acidic ribosomal protein P0	Rplp0;Gm8730	Contaminating proteins	Ribosomal proteins					tr|Q5M8R8|Q5M8R8_MOUSE 60S acidic ribosomal protein P0 OS=Mus musculus GN=Rplp0 PE=1 SV=1;sp|P14869|RLA0_MOUSE 60S acidic ribosomal protein P0 OS=Mus musculus GN=Rplp0 PE=1 SV=3;tr|Q5FWB6|Q5FWB6_MOUSE 60S acidic ribosomal protein P0 OS=Mus musculus GN=Rplp
1.94235	Q3TD54	Nicastrin (type1 TM protein, Alzheimer, y-secretase)	Ncstn	Others	Signalling proteins					tr|Q3TD54|Q3TD54_MOUSE Putative uncharacterized protein OS=Mus musculus GN=Ncstn PE=2 SV=1;tr|Q3T9E5|Q3T9E5_MOUSE Putative uncharacterized protein OS=Mus musculus GN=Ncstn PE=2 SV=1;tr|Q6ZQF2|Q6ZQF2_MOUSE MKIAA0253 protein (Fragment) OS=Mus musculus GN=Ncs
1.9374	Q3UE40	Guanine nucleotide-binding protein subunit alpha-13	Gna13	Others	Signalling proteins	G proteins				tr|Q3UE40|Q3UE40_MOUSE Putative uncharacterized protein OS=Mus musculus GN=Gna13 PE=2 SV=1;sp|P27601|GNA13_MOUSE Guanine nucleotide-binding protein subunit alpha-13 OS=Mus musculus GN=Gna13 PE=1 SV=1
1.92785	Q3U9M7	Plastin-2	Lcp1	Others	Cytoskeleton and related proteins	Actin-binding protein	T-cell activation			tr|Q3U9M7|Q3U9M7_MOUSE Putative uncharacterized protein OS=Mus musculus GN=Lcp1 PE=2 SV=1;tr|Q3U6N7|Q3U6N7_MOUSE Putative uncharacterized protein OS=Mus musculus GN=Lcp1 PE=2 SV=1;tr|Q3TJX0|Q3TJX0_MOUSE Putative uncharacterized protein OS=Mus musculus GN=L
1.92126	Q8BMF4	Dihydrolipoyllysine-residue acetyltransferase component of pyruvate dehydrogenase complex, mitochondrial	Dlat	Mitochondrial proteins						sp|Q8BMF4|ODP2_MOUSE Dihydrolipoyllysine-residue acetyltransferase component of pyruvate dehydrogenase complex, mitochondrial OS=Mus musculus GN=Dlat PE=1 SV=2
1.9153	F8WIX8	Histone H2A;Histone H2A type 2-C;Histone H2A type 2-A	Hist1h2al;Hist2h2ac;Hist2h2aa1	Contaminating proteins	nuclear proteins					tr|F8WIX8|F8WIX8_MOUSE Histone H2A OS=Mus musculus GN=Hist1h2al PE=3 SV=1;tr|Q149V4|Q149V4_MOUSE Histone H2A OS=Mus musculus GN=Hist2h2ac PE=2 SV=1;tr|B2RWH3|B2RWH3_MOUSE Histone H2A OS=Mus musculus GN=Hist2h2aa1 PE=2 SV=1;sp|Q64523|H2A2C_MOUSE Histone H2A
1.90771	Q544R7	Heme oxygenase 2	Hmox2	ER	Enzymes	Oxidoreductases				tr|Q544R7|Q544R7_MOUSE Heme oxygenase (Decycling) 2 OS=Mus musculus GN=Hmox2 PE=1 SV=1;tr|Q3U6W4|Q3U6W4_MOUSE Putative uncharacterized protein OS=Mus musculus GN=Hmox2 PE=2 SV=1;sp|O70252|HMOX2_MOUSE Heme oxygenase 2 OS=Mus musculus GN=Hmox2 PE=1 SV=1;tr|D
1.89658	A0A097PUG1	Anti-dectin-1 15E2 heavy chain	A0A097PUG1	Uncharacterized protein						tr|A0A097PUG1|A0A097PUG1_MOUSE Anti-lox-1 15C4 heavy chain OS=Mus musculus PE=2 SV=1;tr|A0A097PUH2|A0A097PUH2_MOUSE Anti-dectin-1 15E2 heavy chain OS=Mus musculus PE=2 SV=1
1.84428	Q3U4Y3	T-cell surface glycoprotein CD3 gamma chain	Cd3g	Cell surface molecules	CD molecules	T-cell-specific CD				tr|Q3U4Y3|Q3U4Y3_MOUSE CD3 antigen gamma polypeptide OS=Mus musculus GN=Cd3g PE=1 SV=1;sp|P11942|CD3G_MOUSE T-cell surface glycoprotein CD3 gamma chain OS=Mus musculus GN=Cd3g PE=1 SV=1;tr|Q3UZ65|Q3UZ65_MOUSE Putative uncharacterized protein OS=Mus musculu
1.82302	P57759	Endoplasmic reticulum resident protein 29	Erp29	ER						sp|P57759|ERP29_MOUSE Endoplasmic reticulum resident protein 29 OS=Mus musculus GN=Erp29 PE=1 SV=2
1.81995	P05213	Tubulin alpha-1B chain	Tuba1b	Others	Cytoskeleton and related proteins	Tubulin				sp|P05213|TBA1B_MOUSE Tubulin alpha-1B chain OS=Mus musculus GN=Tuba1b PE=1 SV=2;tr|Q99KA2|Q99KA2_MOUSE Tuba1b protein (Fragment) OS=Mus musculus GN=Tuba1b PE=2 SV=1
1.79455	Q5BLK2	40S ribosomal protein S20	Rps20	Contaminating proteins	Ribosomal proteins					tr|Q5BLK2|Q5BLK2_MOUSE 40S ribosomal protein S20 OS=Mus musculus GN=Rps20 PE=1 SV=1;sp|P60867|RS20_MOUSE 40S ribosomal protein S20 OS=Mus musculus GN=Rps20 PE=1 SV=1
1.74028	Q8R502	Volume-regulated anion channel subunit LRRC8C	Lrrc8c	Cell surface molecules	Receptor, channel and transporter proteins					sp|Q8R502|LRC8C_MOUSE Volume-regulated anion channel subunit LRRC8C OS=Mus musculus GN=Lrrc8c PE=1 SV=1;tr|Q3TNL3|Q3TNL3_MOUSE Putative uncharacterized protein (Fragment) OS=Mus musculus GN=Lrrc8c PE=2 SV=1
1.7375	Q9DB20	ATP synthase subunit O, mitochondrial	Atp5o	Mitochondrial proteins						sp|Q9DB20|ATPO_MOUSE ATP synthase subunit O, mitochondrial OS=Mus musculus GN=Atp5o PE=1 SV=1;tr|Q3THG0|Q3THG0_MOUSE Putative uncharacterized protein OS=Mus musculus GN=Atp5o PE=2 SV=1;tr|Q3TF25|Q3TF25_MOUSE Putative uncharacterized protein OS=Mus musculus
1.73182	Q9D7N9	Adipocyte plasma membrane-associated protein	Apmap	Uncharacterized protein						sp|Q9D7N9|APMAP_MOUSE Adipocyte plasma membrane-associated protein OS=Mus musculus GN=Apmap PE=1 SV=1
1.72482	Q3U4V9	Integrin alpha-E;Integrin alpha-E light chain;Integrin alpha-E heavy chain	Itgae	Cell surface molecules	Integrins					tr|Q3U4V9|Q3U4V9_MOUSE Putative uncharacterized protein OS=Mus musculus GN=Itgae PE=2 SV=1;sp|Q60677|ITAE_MOUSE Integrin alpha-E OS=Mus musculus GN=Itgae PE=2 SV=2;tr|A2T0Z1|A2T0Z1_MOUSE Integrin alpha E OS=Mus musculus GN=Itgae PE=2 SV=1;tr|Q8BS01|Q8BS01_
1.71265	Q02819	Nucleobindin-1 (CALNUC)	Nucb1	Others	Golgi					sp|Q02819|NUCB1_MOUSE Nucleobindin-1 OS=Mus musculus GN=Nucb1 PE=1 SV=2;tr|Q8BRD3|Q8BRD3_MOUSE Putative uncharacterized protein OS=Mus musculus GN=Nucb1 PE=2 SV=1;tr|H3BK79|H3BK79_MOUSE Nucleobindin-1 (Fragment) OS=Mus musculus GN=Nucb1 PE=1 SV=1;tr|Q3TCI1
1.69401	Q3TND1	Peptidyl-prolyl cis-trans isomerase;Peptidyl-prolyl cis-trans isomerase FKBP2	Fkbp2	ER	Enzymes	Isomerases	Cis-trans Isomerases			tr|Q3TND1|Q3TND1_MOUSE Peptidyl-prolyl cis-trans isomerase OS=Mus musculus GN=Fkbp2 PE=1 SV=1;sp|P45878|FKBP2_MOUSE Peptidyl-prolyl cis-trans isomerase FKBP2 OS=Mus musculus GN=Fkbp2 PE=1 SV=1;tr|Q3UND3|Q3UND3_MOUSE Peptidyl-prolyl cis-trans isomerase OS=M
1.67407	O08579	Emerin	Emd	Contaminating proteins	nuclear proteins					sp|O08579|EMD_MOUSE Emerin OS=Mus musculus GN=Emd PE=1 SV=1;tr|I7HJS1|I7HJS1_MOUSE Emerin OS=Mus musculus GN=Emd PE=1 SV=1;tr|Q3THM8|Q3THM8_MOUSE Emerin OS=Mus musculus GN=Emd PE=1 SV=1
1.66051	P26011	Integrin beta-7	Itgb7	Cell surface molecules	Integrins					sp|P26011|ITB7_MOUSE Integrin beta-7 OS=Mus musculus GN=Itgb7 PE=1 SV=2
1.66016	A0A0U1RP13	CDP-diacylglycerol--inositol 3-phosphatidyltransferase	Cdipt	ER	Enzymes	Lipid modification	Transferases	Phosphotransferases		tr|A0A0U1RP13|A0A0U1RP13_MOUSE CDP-diacylglycerol--inositol 3-phosphatidyltransferase OS=Mus musculus GN=Cdipt PE=1 SV=1;sp|Q8VDP6|CDIPT_MOUSE CDP-diacylglycerol--inositol 3-phosphatidyltransferase OS=Mus musculus GN=Cdipt PE=1 SV=1
1.65826	Q6PB52	Alpha-2-macroglobulin receptor-associated protein	Lrpap1	ER	Chaperones					tr|Q6PB52|Q6PB52_MOUSE Lrpap1 protein (Fragment) OS=Mus musculus GN=Lrpap1 PE=2 SV=1;tr|Q6PEM5|Q6PEM5_MOUSE Lrpap1 protein (Fragment) OS=Mus musculus GN=Lrpap1 PE=2 SV=1;tr|Q5D0B0|Q5D0B0_MOUSE Lrpap1 protein (Fragment) OS=Mus musculus GN=Lrpap1 PE=2 SV=1;t
1.63178	P01868	Ig gamma-1 chain C region secreted form;Ig gamma-1 chain C region, membrane-bound form	Ighg1	Cell surface molecules	Antibody fragment					sp|P01868|IGHG1_MOUSE Ig gamma-1 chain C region secreted form OS=Mus musculus GN=Ighg1 PE=1 SV=1;sp|P01869|IGH1M_MOUSE Ig gamma-1 chain C region, membrane-bound form OS=Mus musculus GN=Ighg1 PE=1 SV=2
1.62331	Q561N5	40S ribosomal protein S18	Rps18;Gm10260	Contaminating proteins	Ribosomal proteins					tr|Q561N5|Q561N5_MOUSE 40S ribosomal protein S18 OS=Mus musculus GN=Rps18 PE=1 SV=1;tr|Q3TW65|Q3TW65_MOUSE Putative uncharacterized protein OS=Mus musculus GN=Rps18 PE=2 SV=1;tr|F6YVP7|F6YVP7_MOUSE Protein Gm10260 OS=Mus musculus GN=Gm10260 PE=3 SV=2;sp|P6
1.58975	Q9CXX1	Alpha-soluble NSF attachment protein	Napa	Others	SNAREs and trafficking proteins					tr|Q9CXX1|Q9CXX1_MOUSE Putative uncharacterized protein OS=Mus musculus GN=Napa PE=2 SV=1;sp|Q9DB05|SNAA_MOUSE Alpha-soluble NSF attachment protein OS=Mus musculus GN=Napa PE=1 SV=1
1.5801	D3Z1M3	Malectin	Mlec	ER						tr|D3Z1M3|D3Z1M3_MOUSE Malectin OS=Mus musculus GN=Mlec PE=1 SV=2;sp|Q6ZQI3|MLEC_MOUSE Malectin OS=Mus musculus GN=Mlec PE=1 SV=2
1.56632	Q3U6P5	Heterogeneous nuclear ribonucleoproteins C1/C2	Hnrnpc	Contaminating proteins	nuclear proteins					tr|Q3U6P5|Q3U6P5_MOUSE Putative uncharacterized protein OS=Mus musculus GN=Hnrnpc PE=2 SV=1;sp|Q9Z204|HNRPC_MOUSE Heterogeneous nuclear ribonucleoproteins C1/C2 OS=Mus musculus GN=Hnrnpc PE=1 SV=1
1.55936	P38647	Stress-70 protein, mitochondrial	Hspa9	Mitochondrial proteins						sp|P38647|GRP75_MOUSE Stress-70 protein, mitochondrial OS=Mus musculus GN=Hspa9 PE=1 SV=3
1.55533	Q8VH34	Lysosome-associated membrane glycoprotein 1	Lamp1	Lysosomal proteins						tr|Q8VH34|Q8VH34_MOUSE LAMP-1 OS=Mus musculus GN=Lamp1 PE=2 SV=1;tr|Q3TX84|Q3TX84_MOUSE Putative uncharacterized protein OS=Mus musculus GN=Lamp1 PE=2 SV=1;tr|Q3TA96|Q3TA96_MOUSE Lysosomal membrane glycoprotein 1, isoform CRA_c OS=Mus musculus GN=Lamp1 PE=
1.53762	Q3U9U5	B-cell receptor-associated protein 31	Bcap31	ER	Chaperones					tr|Q3U9U5|Q3U9U5_MOUSE Putative uncharacterized protein OS=Mus musculus GN=Bcap31 PE=2 SV=1;sp|Q61335|BAP31_MOUSE B-cell receptor-associated protein 31 OS=Mus musculus GN=Bcap31 PE=1 SV=4
1.52045	P09528	Ferritin heavy chain;Ferritin heavy chain, N-terminally processed	Fth1	Lysosomal proteins						sp|P09528|FRIH_MOUSE Ferritin heavy chain OS=Mus musculus GN=Fth1 PE=1 SV=2
1.51196	Q545F8	40S ribosomal protein S4;40S ribosomal protein S4, X isoform	Rps4x;Rps4l;Gm15013	Contaminating proteins	nuclear proteins					tr|Q545F8|Q545F8_MOUSE 40S ribosomal protein S4 OS=Mus musculus GN=Rps4x PE=2 SV=1;tr|Q545X8|Q545X8_MOUSE 40S ribosomal protein S4 OS=Mus musculus GN=Rps4x PE=1 SV=1;tr|Q3UXQ6|Q3UXQ6_MOUSE 40S ribosomal protein S4 OS=Mus musculus GN=Rps4x PE=2 SV=1;sp|P627
1.49568	P05202	Aspartate aminotransferase, mitochondrial	Got2	Mitochondrial proteins						sp|P05202|AATM_MOUSE Aspartate aminotransferase, mitochondrial OS=Mus musculus GN=Got2 PE=1 SV=1
1.48914	Q5SX49	Profilin;Profilin-1	Pfn1	Others	Cytoskeleton and related proteins	Actin-binding protein	Actin polymerization			tr|Q5SX49|Q5SX49_MOUSE Profilin OS=Mus musculus GN=Pfn1 PE=1 SV=1;tr|Q8CEH8|Q8CEH8_MOUSE Profilin OS=Mus musculus GN=Pfn1 PE=2 SV=1;tr|Q5SX50|Q5SX50_MOUSE Profilin OS=Mus musculus GN=Pfn1 PE=1 SV=1;sp|P62962|PROF1_MOUSE Profilin-1 OS=Mus musculus GN=Pfn1 P
1.46919	A0A075B662	T-cell receptor alpha chain C region	Trac;Tcra	Cell surface molecules	Receptor, channel and transporter proteins	TCR				tr|A0A075B662|A0A075B662_MOUSE Protein Trac OS=Mus musculus GN=Trac PE=4 SV=1;tr|A2NTU7|A2NTU7_MOUSE Cytotoxic Tcell receptor OS=Mus musculus PE=1 SV=1;tr|Q6PIR9|Q6PIR9_MOUSE Uncharacterized protein OS=Mus musculus PE=2 SV=1;sp|P01849|TCA_MOUSE T-cell rece
1.45353	Q542F1	Chloride intracellular channel protein;Chloride intracellular channel protein 1	Clic1	Cell surface molecules	Receptor, channel and transporter proteins					tr|Q542F1|Q542F1_MOUSE Chloride intracellular channel protein OS=Mus musculus GN=Clic1 PE=1 SV=1;tr|Q3TIP8|Q3TIP8_MOUSE Chloride intracellular channel protein OS=Mus musculus GN=Clic1 PE=2 SV=1;sp|Q9Z1Q5|CLIC1_MOUSE Chloride intracellular channel protein 1
1.44223	P17751	Triosephosphate isomerase	Tpi1	Cytosolic	Enzymes	Glycolysis	Isomerases	Intramolecular oxidoreductases		sp|P17751|TPIS_MOUSE Triosephosphate isomerase OS=Mus musculus GN=Tpi1 PE=1 SV=4;tr|H7BXC3|H7BXC3_MOUSE Triosephosphate isomerase OS=Mus musculus GN=Tpi1 PE=1 SV=1
1.4289	Q921R2	40S ribosomal protein S13	Rps13	Contaminating proteins	Ribosomal proteins					tr|Q921R2|Q921R2_MOUSE 40S ribosomal protein S13 OS=Mus musculus GN=Rps13 PE=1 SV=1;tr|Q5BLJ7|Q5BLJ7_MOUSE 40S ribosomal protein S13 OS=Mus musculus GN=Rps13 PE=1 SV=1;sp|P62301|RS13_MOUSE 40S ribosomal protein S13 OS=Mus musculus GN=Rps13 PE=1 SV=2
1.41802	P97350	Plakophilin-1	Pkp1	Contaminating proteins	nuclear proteins					sp|P97350|PKP1_MOUSE Plakophilin-1 OS=Mus musculus GN=Pkp1 PE=1 SV=1
1.38437	P51863	V-type proton ATPase subunit d 1	Atp6v0d1	cytotoxic granules	V-ATPase					sp|P51863|VA0D1_MOUSE V-type proton ATPase subunit d 1 OS=Mus musculus GN=Atp6v0d1 PE=1 SV=2;tr|Q921S5|Q921S5_MOUSE ATPase, H+ transporting, lysosomal V0 subunit D1 OS=Mus musculus GN=Atp6v0d1 PE=2 SV=1
1.36782	Q3TBM1	Alpha-mannosidase;Lysosomal alpha-mannosidase	Man2b1	Lysosomal proteins	Enzymes	Hydrolases	Glycosylases	Glycosidases		tr|Q3TBM1|Q3TBM1_MOUSE Alpha-mannosidase OS=Mus musculus GN=Man2b1 PE=2 SV=1;sp|O09159|MA2B1_MOUSE Lysosomal alpha-mannosidase OS=Mus musculus GN=Man2b1 PE=1 SV=4
1.36075	C9K0Z7	Peptidyl-prolyl cis-trans isomerase FKBP8	Fkbp8	Mitochondrial proteins						tr|C9K0Z7|C9K0Z7_MOUSE FK-506-binding protein 38 OS=Mus musculus GN=Fkbp8 PE=2 SV=1;sp|O35465|FKBP8_MOUSE Peptidyl-prolyl cis-trans isomerase FKBP8 OS=Mus musculus GN=Fkbp8 PE=1 SV=2
1.35277	Q3UFI4	60S ribosomal protein L6	Rpl6;Gm5428	Contaminating proteins	Ribosomal proteins					tr|Q3UFI4|Q3UFI4_MOUSE 60S ribosomal protein L6 OS=Mus musculus GN=Rpl6 PE=2 SV=1;tr|Q3UCH0|Q3UCH0_MOUSE 60S ribosomal protein L6 OS=Mus musculus GN=Rpl6 PE=1 SV=1;sp|P47911|RL6_MOUSE 60S ribosomal protein L6 OS=Mus musculus GN=Rpl6 PE=1 SV=3;tr|E9PUX4|E9P
1.34973	Q9QXT0	Protein canopy homolog 2	Cnpy2	Others	Cytoskeleton and related proteins	Myosin-binding protein				sp|Q9QXT0|CNPY2_MOUSE Protein canopy homolog 2 OS=Mus musculus GN=Cnpy2 PE=1 SV=1
1.34081	P39688	Tyrosine-protein kinase Fyn;Non-specific protein-tyrosine kinase	Fyn	Others	Signalling proteins	Enzymes	Protein-tyrosine kinase			sp|P39688|FYN_MOUSE Tyrosine-protein kinase Fyn OS=Mus musculus GN=Fyn PE=1 SV=4;tr|D3YZ57|D3YZ57_MOUSE Tyrosine-protein kinase OS=Mus musculus GN=Fyn PE=1 SV=1
1.32441	Q9D3C4	Actin-related protein 2/3 complex subunit 4	Arpc4	Others	Cytoskeleton and related proteins					tr|Q9D3C4|Q9D3C4_MOUSE Actin-related protein 2/3 complex subunit 4 OS=Mus musculus GN=Arpc4 PE=2 SV=1;tr|Q8BVW6|Q8BVW6_MOUSE Actin-related protein 2/3 complex subunit 4 OS=Mus musculus GN=Arpc4 PE=2 SV=1;tr|Q7TPD9|Q7TPD9_MOUSE Actin-related protein 2/3 com
1.3092	Q6P9Q6	FK506-binding protein 15;Peptidyl-prolyl cis-trans isomerase	Fkbp15	Others	Cytoskeleton and related proteins					sp|Q6P9Q6|FKB15_MOUSE FK506-binding protein 15 OS=Mus musculus GN=Fkbp15 PE=1 SV=2;tr|B2RQ18|B2RQ18_MOUSE Peptidyl-prolyl cis-trans isomerase OS=Mus musculus GN=Fkbp15 PE=2 SV=1;tr|Q80YW9|Q80YW9_MOUSE Peptidyl-prolyl cis-trans isomerase OS=Mus musculus GN=
1.30861	Q8C1Z9	Transmembrane emp24 domain-containing protein 2	Tmed2	Others	SNAREs and trafficking proteins					tr|Q8C1Z9|Q8C1Z9_MOUSE Putative uncharacterized protein OS=Mus musculus PE=2 SV=1;tr|F6V6T4|F6V6T4_MOUSE Transmembrane emp24 domain-containing protein 2 (Fragment) OS=Mus musculus GN=Tmed2 PE=1 SV=1;tr|A2RS53|A2RS53_MOUSE Transmembrane emp24 domain traffic
1.29535	Q4V9W8	Ras-related protein Rab-4B	Rab4b	Others	SNAREs and trafficking proteins	Rab GTPases				tr|Q4V9W8|Q4V9W8_MOUSE RAB4B, member RAS oncogene family OS=Mus musculus GN=Rab4b PE=1 SV=1;sp|Q91ZR1|RAB4B_MOUSE Ras-related protein Rab-4B OS=Mus musculus GN=Rab4b PE=1 SV=2;tr|Q3USC3|Q3USC3_MOUSE Putative uncharacterized protein OS=Mus musculus GN=Rab4b
1.29033	A2AKH4	Synaptosomal-associated protein;Synaptosomal-associated protein 23	Snap23	Others	SNAREs and trafficking proteins	SNARE protein				tr|A2AKH4|A2AKH4_MOUSE Synaptosomal-associated protein OS=Mus musculus GN=Snap23 PE=1 SV=1;tr|Q9D3L3|Q9D3L3_MOUSE Synaptosomal-associated protein OS=Mus musculus GN=Snap23 PE=1 SV=1;sp|O09044|SNP23_MOUSE Synaptosomal-associated protein 23 OS=Mus musculus G
1.27312	Q497D7	60S ribosomal protein L30	Rpl30	Contaminating proteins	Ribosomal proteins					tr|Q497D7|Q497D7_MOUSE Rpl30 protein OS=Mus musculus GN=Rpl30 PE=2 SV=1;tr|Q58DZ3|Q58DZ3_MOUSE 60S ribosomal protein L30 OS=Mus musculus GN=Rpl30 PE=1 SV=1;sp|P62889|RL30_MOUSE 60S ribosomal protein L30 OS=Mus musculus GN=Rpl30 PE=1 SV=2;tr|Q5PR15|Q5PR15_M
1.26196	Q3TLL6	Eukaryotic initiation factor 4A-I;Eukaryotic initiation factor 4A-II;Eukaryotic initiation factor 4A-II, N-terminally processed	Eif4a1;Eif4a2	Contaminating proteins	Translation-reated					tr|Q3TLL6|Q3TLL6_MOUSE Putative uncharacterized protein OS=Mus musculus GN=Eif4a1 PE=2 SV=1;tr|Q4FZL1|Q4FZL1_MOUSE Eif4a1 protein (Fragment) OS=Mus musculus GN=Eif4a1 PE=2 SV=1;tr|Q5F2A7|Q5F2A7_MOUSE Eukaryotic initiation factor 4A-I OS=Mus musculus GN=Eif
1.25451	P70280	VAMP7	Vamp7	cytotoxic granule	SNAREs and trafficking proteins	SNARE protein				sp|P70280|VAMP7_MOUSE Vesicle-associated membrane protein 7 OS=Mus musculus GN=Vamp7 PE=1 SV=1
1.25287	E9PYT3	Atlastin-3	Atl3	Others	SNAREs and trafficking proteins	Other GTPases				tr|E9PYT3|E9PYT3_MOUSE Atlastin-3 OS=Mus musculus GN=Atl3 PE=1 SV=1;sp|Q91YH5|ATLA3_MOUSE Atlastin-3 OS=Mus musculus GN=Atl3 PE=1 SV=1
1.23559	Q3UDC8	Elongation factor 2	Eef2	Contaminating proteins	Translation-related					tr|Q3UDC8|Q3UDC8_MOUSE Putative uncharacterized protein OS=Mus musculus GN=Eef2 PE=2 SV=1;tr|Q3TW58|Q3TW58_MOUSE Putative uncharacterized protein OS=Mus musculus GN=Eef2 PE=2 SV=1;tr|Q3TK17|Q3TK17_MOUSE Putative uncharacterized protein OS=Mus musculus GN=E
1.21532	Q8BPS5	Monocarboxylate transporter 1	Slc16a1	Cell surface molecules	Receptor, channel and transporter proteins					tr|Q8BPS5|Q8BPS5_MOUSE Putative uncharacterized protein OS=Mus musculus GN=Slc16a1 PE=2 SV=2;tr|Q8C2E6|Q8C2E6_MOUSE Putative uncharacterized protein OS=Mus musculus GN=Slc16a1 PE=2 SV=1;tr|Q544N9|Q544N9_MOUSE Monocarboxylate transporter 1 OS=Mus musculus G
1.21421	Q9ES61	Ms4a4b	Ms4a4b	Uncharacterized protein						tr|Q9ES61|Q9ES61_MOUSE Chandra protein OS=Mus musculus GN=Ms4a4b PE=2 SV=1
1.21047	Q5M9L9	40S ribosomal protein S8	Rps8	Contaminating proteins	Ribosomal proteins					tr|Q5M9L9|Q5M9L9_MOUSE 40S ribosomal protein S8 OS=Mus musculus GN=Rps8 PE=2 SV=1;tr|Q497E9|Q497E9_MOUSE 40S ribosomal protein S8 OS=Mus musculus GN=Rps8 PE=1 SV=1;sp|P62242|RS8_MOUSE 40S ribosomal protein S8 OS=Mus musculus GN=Rps8 PE=1 SV=2;tr|Q3UJU6|Q3U
1.20167	Q5SW83	Actin-related protein 2	Actr2	Others	Cytoskeleton and related proteins					tr|Q5SW83|Q5SW83_MOUSE ARP2 actin-related protein 2 homolog (Yeast) OS=Mus musculus GN=Actr2 PE=1 SV=1;sp|P61161|ARP2_MOUSE Actin-related protein 2 OS=Mus musculus GN=Actr2 PE=1 SV=1;tr|Q8BMA4|Q8BMA4_MOUSE Putative uncharacterized protein OS=Mus musculus P
1.19661	Q8C2K0	60S ribosomal protein L12	Rpl12	Contaminating proteins	Ribosomal proteins					tr|Q8C2K0|Q8C2K0_MOUSE Putative uncharacterized protein OS=Mus musculus GN=Rpl12 PE=2 SV=1;tr|Q5BLK0|Q5BLK0_MOUSE 60S ribosomal protein L12 OS=Mus musculus GN=Rpl12 PE=1 SV=1;tr|Q3TIQ2|Q3TIQ2_MOUSE Putative uncharacterized protein OS=Mus musculus GN=Rpl12
1.19395	A4FUS1	40S ribosomal protein S16	Rps16	Contaminating proteins	Ribosomal proteins					tr|A4FUS1|A4FUS1_MOUSE 40S ribosomal protein S16 OS=Mus musculus GN=Rps16 PE=1 SV=1;tr|Q641N3|Q641N3_MOUSE Rps16 protein (Fragment) OS=Mus musculus GN=Rps16 PE=2 SV=1;tr|Q5CZY9|Q5CZY9_MOUSE Rps16 protein OS=Mus musculus GN=Rps16 PE=2 SV=1;sp|P14131|RS16_MO
1.14255	Q3UN35	Beta-1,4 N-acetylgalactosaminyltransferase 1	B4galnt1	Others	Golgi	Enzymes	Protein glycosylation	Transferases	Glycosyltransferases	tr|Q3UN35|Q3UN35_MOUSE Beta-1,4 N-acetylgalactosaminyltransferase 1 OS=Mus musculus GN=B4galnt1 PE=1 SV=1;sp|Q09200|B4GN1_MOUSE Beta-1,4 N-acetylgalactosaminyltransferase 1 OS=Mus musculus GN=B4galnt1 PE=1 SV=1
1.13412	P70452	Syntaxin-4	Stx4	Others	SNAREs and trafficking proteins	SNARE protein				sp|P70452|STX4_MOUSE Syntaxin-4 OS=Mus musculus GN=Stx4 PE=1 SV=1
1.04349	P99027	60S acidic ribosomal protein P2	Rplp2	Contaminating proteins	Ribosomal proteins					sp|P99027|RLA2_MOUSE 60S acidic ribosomal protein P2 OS=Mus musculus GN=Rplp2 PE=1 SV=3
1.03899	Q8R5J9	PRA1 family protein 3	Arl6ip5	Others	Signalling proteins					sp|Q8R5J9|PRAF3_MOUSE PRA1 family protein 3 OS=Mus musculus GN=Arl6ip5 PE=1 SV=2
1.01344	B2RTM0	Histone H4	Hist2h4;Hist1h4a	Contaminating proteins	nuclear proteins					tr|B2RTM0|B2RTM0_MOUSE Histone H4 OS=Mus musculus GN=Hist2h4 PE=1 SV=1;sp|P62806|H4_MOUSE Histone H4 OS=Mus musculus GN=Hist1h4a PE=1 SV=2;tr|Q61667|Q61667_MOUSE Histone H4 (Fragment) OS=Mus musculus PE=3 SV=1
0.957963	Q5SS40	14-3-3 protein epsilon	Ywhae	Others	Signalling proteins					tr|Q5SS40|Q5SS40_MOUSE 14-3-3 protein epsilon OS=Mus musculus GN=Ywhae PE=1 SV=1;sp|P62259|1433E_MOUSE 14-3-3 protein epsilon OS=Mus musculus GN=Ywhae PE=1 SV=1;tr|Q8BPH1|Q8BPH1_MOUSE Putative uncharacterized protein OS=Mus musculus GN=Ywhae PE=2 SV=1;tr|F
0.956453	Q99JH8	ER lumen protein-retaining receptor 1;ER lumen protein-retaining receptor	Kdelr1	ER	Receptor					sp|Q99JH8|ERD21_MOUSE ER lumen protein-retaining receptor 1 OS=Mus musculus GN=Kdelr1 PE=1 SV=1;tr|D3YU99|D3YU99_MOUSE ER lumen protein-retaining receptor OS=Mus musculus GN=Kdelr1 PE=1 SV=1;tr|D3YUA0|D3YUA0_MOUSE ER lumen protein-retaining receptor OS=Mus
0.956323	Q9ESU7	Amino acid transporter;Neutral amino acid transporter B(0)	Slc1a5	Cell surface molecules	Receptor, channel and transporter proteins	Plasma membrane				tr|Q9ESU7|Q9ESU7_MOUSE Amino acid transporter OS=Mus musculus GN=Slc1a5 PE=1 SV=1;tr|Q3UFR4|Q3UFR4_MOUSE Amino acid transporter OS=Mus musculus GN=Slc1a5 PE=2 SV=1;tr|Q5U647|Q5U647_MOUSE Amino acid transporter OS=Mus musculus GN=Slc1a5 PE=2 SV=1;sp|P51912|
0.926519	B2RUR3	Multidrug resistance protein 1B	Abcb1b	Cell surface molecules	Receptor, channel and transporter proteins	Plasma membrane				tr|B2RUR3|B2RUR3_MOUSE ATP-binding cassette, sub-family B (MDR/TAP), member 1B OS=Mus musculus GN=Abcb1b PE=1 SV=1;sp|P06795|MDR1B_MOUSE Multidrug resistance protein 1B OS=Mus musculus GN=Abcb1b PE=1 SV=1
0.891655	Q3TX38	Voltage-dependent anion-selective channel protein 3	Vdac3	Mitochondrial proteins						tr|Q3TX38|Q3TX38_MOUSE Voltage-dependent anion-selective channel protein 3 OS=Mus musculus GN=Vdac3 PE=1 SV=1;tr|Q3TTN3|Q3TTN3_MOUSE Putative uncharacterized protein OS=Mus musculus GN=Vdac3 PE=2 SV=1;sp|Q60931|VDAC3_MOUSE Voltage-dependent anion-selective
0.888358	Q3U344	ADP-ribosylation factor 1;ADP-ribosylation factor 3;ADP-ribosylation factor 2;ADP-ribosylation factor 5	Arf3;Arf1;Arf2;Arf5	Others	SNAREs and trafficking proteins					tr|Q3U344|Q3U344_MOUSE ADP-ribosylation factor 3 OS=Mus musculus GN=Arf3 PE=1 SV=1;sp|P84078|ARF1_MOUSE ADP-ribosylation factor 1 OS=Mus musculus GN=Arf1 PE=1 SV=2;sp|P61205|ARF3_MOUSE ADP-ribosylation factor 3 OS=Mus musculus GN=Arf3 PE=2 SV=2;sp|Q8BSL7|A
0.858245	Q564E8	60S ribosomal protein L4	Rpl4	Contaminating proteins	Ribosomal proteins					tr|Q564E8|Q564E8_MOUSE 60S ribosomal protein L4 OS=Mus musculus GN=Rpl4 PE=1 SV=1;sp|Q9D8E6|RL4_MOUSE 60S ribosomal protein L4 OS=Mus musculus GN=Rpl4 PE=1 SV=3;tr|Q9CSM5|Q9CSM5_MOUSE Putative uncharacterized protein OS=Mus musculus GN=Rpl4 PE=2 SV=2
0.803209	Q3TZZ7	Extended synaptotagmin-2	Esyt2	ER						sp|Q3TZZ7|ESYT2_MOUSE Extended synaptotagmin-2 OS=Mus musculus GN=Esyt2 PE=1 SV=1
0.79999	Q9EP69	Phosphatidylinositide phosphatase SAC1	Sacm1l	ER	Enzymes	Lipid modification	Hydrolases	Phosphatases		sp|Q9EP69|SAC1_MOUSE Phosphatidylinositide phosphatase SAC1 OS=Mus musculus GN=Sacm1l PE=1 SV=1
0.7732	P37040	NADPH--cytochrome P450 reductase	Por	Others	Microsomes					sp|P37040|NCPR_MOUSE NADPH--cytochrome P450 reductase OS=Mus musculus GN=Por PE=1 SV=2;tr|Q05DV1|Q05DV1_MOUSE NADPH--cytochrome P450 reductase OS=Mus musculus GN=Por PE=1 SV=1
0.613093	A0A0M4KM70		Igh	Cell surface molecules	Antibody fragment					tr|A0A0M4KM70|A0A0M4KM70_MOUSE Monoclonal 11D8 anti-human butyrylcholinesterase (BChE) heavy chain OS=Mus musculus PE=2 SV=1;tr|U5LP42|U5LP42_MOUSE Anti-H5N1 hemagglutinin monoclonal anitbody H5M9 heavy chain (Fragment) OS=Mus musculus PE=2 SV=1;tr|I6L985|
0.490292	Q52L64	IG light chain Vkappa	Igkv8-30	Cell surface molecules	Antibody fragment					tr|Q52L64|Q52L64_MOUSE ENSMUSG00000076577 protein OS=Mus musculus GN=Igkv8-30 PE=1 SV=1
0.48328	Q5FW97	Alpha-enolase;Enolase	EG433182;Eno1	Cytosolic	Enzymes	Glycolysis	Lyases	Hydrolyases		tr|Q5FW97|Q5FW97_MOUSE Alpha-enolase OS=Mus musculus GN=EG433182 PE=1 SV=1;sp|P17182|ENOA_MOUSE Alpha-enolase OS=Mus musculus GN=Eno1 PE=1 SV=3;tr|Q6PHC1|Q6PHC1_MOUSE Alpha-enolase OS=Mus musculus GN=Eno1 PE=1 SV=1;tr|B0QZL1|B0QZL1_MOUSE Enolase (Fragment)

## Sheet: MCG_Fr#6_SunburstPlot_data
Main category	Sub-category 1	Sub-category 2	Sub-category 3	Sub-category 4	Sub-category 5	# Proteins/category
Cell surface proteins						4
Cell surface proteins	Antibody fragments					3
Cell surface proteins	Histocompatibility complex (MHC)					2
Cell surface proteins	CD molecules					5
Cell surface proteins	CD molecules	T-cell-specific CDs				6
Cell surface proteins	Integrins	cytotoxic T-cell biology				2
Cell surface proteins	Integrins					2
Cell surface proteins	TCR					1
Cytosolic						5
Cytotoxic granules	Small GTPases					1
Cytotoxic granules	V-ATPase					3
Cytotoxic granules	SNAREs and trafficking proteins	SNARE protein				3
Cytotoxic granules	SNAREs and trafficking proteins					1
Cytotoxic granules	Enzymes	Hydrolases	Peptide hydrolase			1
Cytotoxic granules	Chaperones					1
ER						8
ER	Chaperones					10
ER	Receptor					1
ER	ATPase					1
ER	Rough ER					3
ER	Enzymes	Isomerases	-S-S-related			4
ER	Enzymes	Isomerases	Cis-trans Isomerases			2
ER	Enzymes	Protein modification	Transferases	Glycosyltransferases	OST complex	3
ER	Enzymes	Protein modification	Hydrolases	Phosphatases		1
ER	Enzymes	Oxidoreductases				4
ER	Enzymes	Hydrolases	Peptide hydrolase			3
ER	Enzymes	Hydrolases				1
ER	Enzymes	Lipid modification	Transferases	Phosphotransferases		1
ER	Enzymes	Lipid modification	Hydrolases	Phosphatases		1
Lysosomal proteins	Receptors					2
Lysosomal proteins	Enzymes	Hydrolases	Glycosylases	Glycosidases		2
Lysosomal proteins						5
Others	Cytoskeleton and related proteins	Myosin-binding protein				1
Others	Cytoskeleton and related proteins					5
Others	Cytoskeleton and related proteins	Actin-binding protein	Actin polymerization			2
Others	Cytoskeleton and related proteins	Actin-binding protein	T-cell activation			1
Others	Cytoskeleton and related proteins	Tubulin				1
Others	Cytoskeleton and related proteins	Myosin				2
Others	Endocytosis-related proteins					1
Others	Golgi	Protein glycosylation	Enzymes	Lyases	Glycosidases	1
Others	Golgi	Protein glycosylation	Enzymes	Transferases	Glycosyltransferases	1
Others	Golgi					2
Others	Signalling proteins					5
Others	Signalling proteins	Enzymes	Protein-Y kinase			2
Others	Signalling proteins	G proteins				5
Others	Receptors, channels and transporters					10
Others	Receptors, channels and transporters	Antigen transport	MHC-I peptide-loading			2
Others	Receptors, channels and transporters	Enzymatic activity				2
Others	SNAREs and trafficking proteins					8
Others	SNAREs and trafficking proteins	Rab GTPases				11
Others	SNAREs and trafficking proteins	Other GTPases				5
Others	SNAREs and trafficking proteins	SNARE proteins				4
Peroxisomal proteins						3
Uncharacterized proteins						3
Contaminating proteins	Nuclear proteins	14
Contaminating proteins	Ribosomal proteins	13
Contaminating proteins	Translation-related	2
Mitochondrial proteins		14

## Sheet: SCG_Fr#8_signficant_proteins
Fold change (CD8+ T vs naive cells)	Uniprot IDs	Protein names	Gene names	Main category	Sub-category 1	Sub-category 2	Sub-category 3	Sub-category 4	Sub-category 5	Fasta headers
9.68536	Q4FJY0	Granzyme B(G,H)	Gzmb	cytotoxic granules	Enzymes	Hydrolases	Peptide hydrolase	Serine endopeptidases		tr|Q4FJY0|Q4FJY0_MOUSE Gzmb protein OS=Mus musculus GN=Gzmb PE=2 SV=1;tr|Q3TZH4|Q3TZH4_MOUSE Granzyme B OS=Mus musculus GN=Gzmb PE=1 SV=1;sp|P04187|GRAB_MOUSE Granzyme B(G,H) OS=Mus musculus GN=Gzmb PE=1 SV=1;tr|Q3TIP3|Q3TIP3_MOUSE Putative uncharacterized
8.02849	Q60932	Voltage-dependent anion-selective channel protein 1	Vdac1	Mitochondrial proteins						sp|Q60932|VDAC1_MOUSE Voltage-dependent anion-selective channel protein 1 OS=Mus musculus GN=Vdac1 PE=1 SV=3;tr|Q3U6K8|Q3U6K8_MOUSE Putative uncharacterized protein OS=Mus musculus GN=Vdac1 PE=2 SV=1;tr|Q3TIG8|Q3TIG8_MOUSE Putative uncharacterized protein
7.21057	O78207	H-2 class I histocompatibility antigen, D-B alpha chain;H-2 class I histocompatibility antigen, L-D alpha chain	H2-D1;H-2D;H2-L	Cell surface molecules	Histocompatibility complex (MHC)					tr|O78207|O78207_MOUSE H-2D cell surface glycoprotein (Fragment) OS=Mus musculus GN=H2-D1 PE=2 SV=1;tr|W5XQG0|W5XQG0_MOUSE MHC class I antigen OS=Mus musculus GN=H2-D1 PE=2 SV=1;tr|Q792Z7|Q792Z7_MOUSE D(B) glycoprotein OS=Mus musculus GN=H2-D1 PE=1 SV=1;sp
7.08159	Q542D9	Transferrin receptor protein 1	Tfrc	Cell surface molecules	Receptor					tr|Q542D9|Q542D9_MOUSE Transferrin receptor protein 1 OS=Mus musculus GN=Tfrc PE=1 SV=1;sp|Q62351|TFR1_MOUSE Transferrin receptor protein 1 OS=Mus musculus GN=Tfrc PE=1 SV=1;tr|Q8C872|Q8C872_MOUSE Transferrin receptor protein 1 OS=Mus musculus GN=Tfrc PE=1
6.87469	Q4KL76	10 kDa heat shock protein, mitochondrial	Hspe1;Cpn10-rs1	Mitochondrial proteins						tr|Q4KL76|Q4KL76_MOUSE 10 kDa heat shock protein, mitochondrial OS=Mus musculus GN=Hspe1 PE=1 SV=1;sp|Q64433|CH10_MOUSE 10 kDa heat shock protein, mitochondrial OS=Mus musculus GN=Hspe1 PE=1 SV=2;tr|Q9JI95|Q9JI95_MOUSE CPN10-like protein OS=Mus musculus GN
6.67812	Q3TH01	H-2 class I histocompatibility antigen, K-B alpha chain	H2-K1	Cell surface molecules	Histocompatibility complex (MHC)					tr|Q3TH01|Q3TH01_MOUSE H-2 class I histocompatibility antigen, K-K alpha chain OS=Mus musculus GN=H2-K1 PE=1 SV=1;tr|Q7JJ15|Q7JJ15_MOUSE H-2 class I histocompatibility antigen, K-K alpha chain OS=Mus musculus GN=H2-K1 PE=1 SV=1;tr|Q3TVI9|Q3TVI9_MOUSE Putat
6.62212	Q3U7R1	Extended synaptotagmin-1	Esyt1	ER						sp|Q3U7R1|ESYT1_MOUSE Extended synaptotagmin-1 OS=Mus musculus GN=Esyt1 PE=1 SV=2
6.60157	Q8C2M8	Interferon gamma-induced GTPase	Igtp	Others	SNAREs and trafficking proteins	Other GTPases				tr|Q8C2M8|Q8C2M8_MOUSE Interferon gamma induced GTPase OS=Mus musculus GN=Igtp PE=2 SV=1
6.52283	Q9DB20	ATP synthase subunit O, mitochondrial	Atp5o	Mitochondrial proteins						sp|Q9DB20|ATPO_MOUSE ATP synthase subunit O, mitochondrial OS=Mus musculus GN=Atp5o PE=1 SV=1;tr|Q3THG0|Q3THG0_MOUSE Putative uncharacterized protein OS=Mus musculus GN=Atp5o PE=2 SV=1;tr|Q3TF25|Q3TF25_MOUSE Putative uncharacterized protein OS=Mus musculus
6.50529	P27773	Protein disulfide-isomerase A3	Pdia3	ER	Enzymes	Isomerases	Intramolecular oxidoreductase			sp|P27773|PDIA3_MOUSE Protein disulfide-isomerase A3 OS=Mus musculus GN=Pdia3 PE=1 SV=2
6.4452	Q3V3R1	Monofunctional C1-tetrahydrofolate synthase, mitochondrial	Mthfd1l	Mitochondrial proteins						sp|Q3V3R1|C1TM_MOUSE Monofunctional C1-tetrahydrofolate synthase, mitochondrial OS=Mus musculus GN=Mthfd1l PE=1 SV=2
6.43352	S4R1M0	Protein-tyrosine-phosphatase;Receptor-type tyrosine-protein phosphatase C dephosphorylates Lyn, Fyn and SKAP1, required for T cell activation)	Ptprc	Cell surface molecules	Receptor, channel and transporter proteins	Enzymatic activity				tr|S4R1M0|S4R1M0_MOUSE Receptor-type tyrosine-protein phosphatase C OS=Mus musculus GN=Ptprc PE=1 SV=1;tr|S4R2V1|S4R2V1_MOUSE Protein tyrosine phosphatase, receptor type, C, isoform CRA_b OS=Mus musculus GN=Ptprc PE=1 SV=1;tr|S4R1S4|S4R1S4_MOUSE Receptor-t
6.1665	Q5RKP4	Dolichyl-diphosphooligosaccharide--protein glycosyltransferase subunit 1	Rpn1	ER	Enzymes	Protein modification	Transferases	Glycosyltransferases	Oligosaccharyltransferase complex (OST)	tr|Q5RKP4|Q5RKP4_MOUSE Dolichyl-diphosphooligosaccharide--protein glycosyltransferase subunit 1 (Fragment) OS=Mus musculus GN=Rpn1 PE=2 SV=1;tr|Q3U900|Q3U900_MOUSE Dolichyl-diphosphooligosaccharide--protein glycosyltransferase subunit 1 OS=Mus musculus GN=
6.05487	Q5I0W0	ATP synthase F(0) complex subunit B1, mitochondrial	Atp5f1	Mitochondrial proteins						tr|Q5I0W0|Q5I0W0_MOUSE ATP synthase F(0) complex subunit B1, mitochondrial OS=Mus musculus GN=Atp5f1 PE=1 SV=1;sp|Q9CQQ7|AT5F1_MOUSE ATP synthase F(0) complex subunit B1, mitochondrial OS=Mus musculus GN=Atp5f1 PE=1 SV=1;tr|Q3UF04|Q3UF04_MOUSE Putative unc
5.97895	Q99JY0	Trifunctional enzyme subunit beta, mitochondrial;3-ketoacyl-CoA thiolase	Hadhb	Mitochondrial proteins						sp|Q99JY0|ECHB_MOUSE Trifunctional enzyme subunit beta, mitochondrial OS=Mus musculus GN=Hadhb PE=1 SV=1
5.92944	Q9DCY1	Peptidyl-prolyl cis-trans isomerase;Peptidyl-prolyl cis-trans isomerase B	Ppib	ER	Enzymes	Isomerases	Cis-trans Isomerases			tr|Q9DCY1|Q9DCY1_MOUSE Peptidyl-prolyl cis-trans isomerase OS=Mus musculus GN=Ppib PE=1 SV=1;sp|P24369|PPIB_MOUSE Peptidyl-prolyl cis-trans isomerase B OS=Mus musculus GN=Ppib PE=1 SV=2
5.88104	Q3THU8	Phosphate carrier protein, mitochondrial	Slc25a3	Mitochondrial proteins						tr|Q3THU8|Q3THU8_MOUSE Putative uncharacterized protein OS=Mus musculus GN=Slc25a3 PE=2 SV=1;sp|Q8VEM8|MPCP_MOUSE Phosphate carrier protein, mitochondrial OS=Mus musculus GN=Slc25a3 PE=1 SV=1;tr|G5E902|G5E902_MOUSE MCG10343, isoform CRA_b OS=Mus musculus G
5.87662	Q3TQP7	Acetyl-CoA acetyltransferase, mitochondrial	Acat1	Mitochondrial proteins						tr|Q3TQP7|Q3TQP7_MOUSE Putative uncharacterized protein OS=Mus musculus GN=Acat1 PE=2 SV=1;sp|Q8QZT1|THIL_MOUSE Acetyl-CoA acetyltransferase, mitochondrial OS=Mus musculus GN=Acat1 PE=1 SV=1
5.84569	Q922Z3	Heat shock protein 75 kDa, mitochondrial	Trap1	Mitochondrial proteins						tr|Q922Z3|Q922Z3_MOUSE Trap1 protein (Fragment) OS=Mus musculus GN=Trap1 PE=2 SV=1;tr|Q3UPJ8|Q3UPJ8_MOUSE Putative uncharacterized protein OS=Mus musculus GN=Trap1 PE=2 SV=1;sp|Q9CQN1|TRAP1_MOUSE Heat shock protein 75 kDa, mitochondrial OS=Mus musculus GN=
5.83401	Q6PDC2	Transmembrane emp24 domain-containing protein 9	Tmed9	Others	SNAREs and trafficking proteins					tr|Q6PDC2|Q6PDC2_MOUSE Tmed9 protein OS=Mus musculus GN=Tmed9 PE=1 SV=1;tr|Q9CZL0|Q9CZL0_MOUSE Putative uncharacterized protein OS=Mus musculus GN=Tmed9 PE=2 SV=1;tr|Q3TFU8|Q3TFU8_MOUSE Putative uncharacterized protein OS=Mus musculus GN=Tmed9 PE=2 SV=1;sp
5.8264	P08752	Guanine nucleotide-binding protein G(i) subunit alpha-2	Gnai2	Others	Signalling proteins	G proteins				sp|P08752|GNAI2_MOUSE Guanine nucleotide-binding protein G(i) subunit alpha-2 OS=Mus musculus GN=Gnai2 PE=1 SV=5;tr|A0A0A6YWA9|A0A0A6YWA9_MOUSE Guanine nucleotide-binding protein G(i) subunit alpha-2 (Fragment) OS=Mus musculus GN=Gnai2 PE=1 SV=1
5.8136	P63038	60 kDa heat shock protein, mitochondrial	Hspd1	Mitochondrial proteins						sp|P63038|CH60_MOUSE 60 kDa heat shock protein, mitochondrial OS=Mus musculus GN=Hspd1 PE=1 SV=1
5.76801	E9Q616	AHNAK nucleoprotein (desmoyokin)	Ahnak	Others	Signalling proteins					tr|E9Q616|E9Q616_MOUSE Protein Ahnak OS=Mus musculus GN=Ahnak PE=1 SV=1;tr|Q6UL10|Q6UL10_MOUSE AHNAK (Fragment) OS=Mus musculus PE=4 SV=1
5.74621	Q60930	Voltage-dependent anion-selective channel protein 2	Vdac2	Mitochondrial proteins						sp|Q60930|VDAC2_MOUSE Voltage-dependent anion-selective channel protein 2 OS=Mus musculus GN=Vdac2 PE=1 SV=2;tr|G3UX26|G3UX26_MOUSE Voltage-dependent anion-selective channel protein 2 (Fragment) OS=Mus musculus GN=Vdac2 PE=1 SV=1;tr|D3YZT5|D3YZT5_MOUSE Vol
5.74227	Q8C129	Leucyl-cystinyl aminopeptidase	Lnpep	Cell surface molecules						sp|Q8C129|LCAP_MOUSE Leucyl-cystinyl aminopeptidase OS=Mus musculus GN=Lnpep PE=1 SV=1;tr|Q3TTA8|Q3TTA8_MOUSE Putative uncharacterized protein (Fragment) OS=Mus musculus GN=Lnpep PE=2 SV=1;tr|Q8BZ14|Q8BZ14_MOUSE Putative uncharacterized protein OS=Mus musc
5.73696	Q5SUA5	Unconventional myosin-Ig	Myo1g	Others	Cytoskeleton and related proteins	Myosin				sp|Q5SUA5|MYO1G_MOUSE Unconventional myosin-Ig OS=Mus musculus GN=Myo1g PE=1 SV=1
5.72938	P38647	Stress-70 protein, mitochondrial	Hspa9	Mitochondrial proteins						sp|P38647|GRP75_MOUSE Stress-70 protein, mitochondrial OS=Mus musculus GN=Hspa9 PE=1 SV=3
5.70402	Q99JB2	Stomatin-like protein 2, mitochondrial	Stoml2	Mitochondrial proteins						sp|Q99JB2|STML2_MOUSE Stomatin-like protein 2, mitochondrial OS=Mus musculus GN=Stoml2 PE=1 SV=1;tr|A2AG39|A2AG39_MOUSE Stomatin-like protein 2, mitochondrial (Fragment) OS=Mus musculus GN=Stoml2 PE=1 SV=1;tr|F6WI02|F6WI02_MOUSE Stomatin-like protein 2, mi
5.69882	Q0PD66	Ras-related protein Rab-1B	Rab1b	Others	SNAREs and trafficking proteins	Rab GTPases				tr|Q0PD66|Q0PD66_MOUSE RAB1B, member RAS oncogene family, isoform CRA_c OS=Mus musculus GN=Rab1b PE=1 SV=1;sp|Q9D1G1|RAB1B_MOUSE Ras-related protein Rab-1B OS=Mus musculus GN=Rab1b PE=1 SV=1;tr|Q3V3C2|Q3V3C2_MOUSE Putative uncharacterized protein OS=Mus mu
5.69749	A2RSV8	Cytochrome c oxidase subunit 4 isoform 1, mitochondrial	Cox4i1	Mitochondrial proteins						tr|A2RSV8|A2RSV8_MOUSE Cytochrome c oxidase subunit 4 isoform 1, mitochondrial OS=Mus musculus GN=Cox4i1 PE=1 SV=1;sp|P19783|COX41_MOUSE Cytochrome c oxidase subunit 4 isoform 1, mitochondrial OS=Mus musculus GN=Cox4i1 PE=1 SV=2
5.68815	Q8K2B3	Succinate dehydrogenase [ubiquinone] flavoprotein subunit, mitochondrial	Sdha	Mitochondrial proteins						sp|Q8K2B3|SDHA_MOUSE Succinate dehydrogenase [ubiquinone] flavoprotein subunit, mitochondrial OS=Mus musculus GN=Sdha PE=1 SV=1
5.67639	Q5SUC3	Calnexin	Canx	ER	Chaperones					tr|Q5SUC3|Q5SUC3_MOUSE Calnexin OS=Mus musculus GN=Canx PE=1 SV=1;tr|Q3TXE5|Q3TXE5_MOUSE Putative uncharacterized protein OS=Mus musculus GN=Canx PE=2 SV=1;sp|P35564|CALX_MOUSE Calnexin OS=Mus musculus GN=Canx PE=1 SV=1
5.59527	Q4FJQ0	Ras-related protein Rab-7a	Rab7;Rab7a	Others	SNAREs and trafficking proteins	Rab GTPases				tr|Q4FJQ0|Q4FJQ0_MOUSE MCG130610 OS=Mus musculus GN=Rab7 PE=1 SV=1;sp|P51150|RAB7A_MOUSE Ras-related protein Rab-7a OS=Mus musculus GN=Rab7a PE=1 SV=2
5.51531	Q3TQL4	MICOS complex subunit Mic60	Immt	Mitochondrial proteins						tr|Q3TQL4|Q3TQL4_MOUSE MICOS complex subunit MIC60 (Fragment) OS=Mus musculus GN=Immt PE=2 SV=1;tr|A0A0U1RP81|A0A0U1RP81_MOUSE MICOS complex subunit MIC60 OS=Mus musculus GN=Immt PE=1 SV=1
5.49707	Q3U7I9	Cathepsin D	Ctsd	cytotoxic granules	Enzymes	Hydrolases	Peptide hydrolase	Aspartic endopeptidase		tr|Q3U7I9|Q3U7I9_MOUSE Putative uncharacterized protein OS=Mus musculus GN=Ctsd PE=2 SV=1;tr|Q3UCD9|Q3UCD9_MOUSE Cathepsin D OS=Mus musculus GN=Ctsd PE=1 SV=1;tr|Q3U7P0|Q3U7P0_MOUSE Putative uncharacterized protein OS=Mus musculus GN=Ctsd PE=2 SV=1;tr|Q3TX
5.48663	Q3UG68	Dolichyl-diphosphooligosaccharide--protein glycosyltransferase 48 kDa subunit	Ddost	ER	Enzymes	Protein modification	Transferases	Glycosyltransferases	Oligosaccharyltransferase complex (OST)	tr|Q3UG68|Q3UG68_MOUSE Dolichyl-diphosphooligosaccharide--protein glycosyltransferase 48 kDa subunit OS=Mus musculus GN=Ddost PE=2 SV=1;tr|Q3UC51|Q3UC51_MOUSE Dolichyl-diphosphooligosaccharide--protein glycosyltransferase 48 kDa subunit OS=Mus musculus GN=
5.48269	Q8BMS1	Trifunctional enzyme subunit alpha, mitochondrial;Long-chain enoyl-CoA hydratase;Long chain 3-hydroxyacyl-CoA dehydrogenase	Hadha	Mitochondrial proteins						sp|Q8BMS1|ECHA_MOUSE Trifunctional enzyme subunit alpha, mitochondrial OS=Mus musculus GN=Hadha PE=1 SV=1;tr|Q3TB39|Q3TB39_MOUSE Putative uncharacterized protein (Fragment) OS=Mus musculus GN=Hadha PE=2 SV=1
5.45597	Q3UKQ5	Cation-dependent mannose-6-phosphate receptor	M6pr	Lysosomal proteins	Receptor					tr|Q3UKQ5|Q3UKQ5_MOUSE Cation-dependent mannose-6-phosphate receptor OS=Mus musculus GN=M6pr PE=1 SV=1;tr|Q3UF03|Q3UF03_MOUSE Putative uncharacterized protein OS=Mus musculus GN=M6pr PE=2 SV=1;sp|P24668|MPRD_MOUSE Cation-dependent mannose-6-phosphate recep
5.45233	Q99JR1	Sideroflexin-1	Sfxn1	Mitochondrial proteins						sp|Q99JR1|SFXN1_MOUSE Sideroflexin-1 OS=Mus musculus GN=Sfxn1 PE=1 SV=3
5.41221	Q6PB66	Leucine-rich PPR motif-containing protein, mitochondrial	Lrpprc	Mitochondrial proteins						sp|Q6PB66|LPPRC_MOUSE Leucine-rich PPR motif-containing protein, mitochondrial OS=Mus musculus GN=Lrpprc PE=1 SV=2
5.40539	Q545A2	ADP/ATP translocase 2;ADP/ATP translocase 2, N-terminally processed	Slc25a5	Mitochondrial proteins						tr|Q545A2|Q545A2_MOUSE ADP/ATP translocase 2 OS=Mus musculus GN=Slc25a5 PE=1 SV=1;sp|P51881|ADT2_MOUSE ADP/ATP translocase 2 OS=Mus musculus GN=Slc25a5 PE=1 SV=3
5.40467	Q3U4W5	Ras-related protein Rab-6A;Ras-related protein Rab-6B	Rab6a;Rab6b	Others	SNAREs and trafficking proteins	Rab GTPases				tr|Q3U4W5|Q3U4W5_MOUSE RAB6, member RAS oncogene family, isoform CRA_c OS=Mus musculus GN=Rab6a PE=2 SV=1;tr|Q0PD54|Q0PD54_MOUSE RAB6, member RAS oncogene family, isoform CRA_a OS=Mus musculus GN=Rab6a PE=2 SV=1;sp|P35279|RAB6A_MOUSE Ras-related protein Ra
5.40198	P10852	4F2 cell-surface antigen heavy chain	Slc3a2	Cell surface molecules						sp|P10852|4F2_MOUSE 4F2 cell-surface antigen heavy chain OS=Mus musculus GN=Slc3a2 PE=1 SV=1;tr|Q3TN39|Q3TN39_MOUSE Putative uncharacterized protein OS=Mus musculus GN=Slc3a2 PE=2 SV=1;tr|Q3U144|Q3U144_MOUSE Putative uncharacterized protein (Fragment) OS=M
5.39576	Q3U9A3	Tapasin	Tapbp	ER	Chaperones					tr|Q3U9A3|Q3U9A3_MOUSE TAP binding protein, isoform CRA_b OS=Mus musculus GN=Tapbp PE=2 SV=1;tr|Q9D679|Q9D679_MOUSE Putative uncharacterized protein OS=Mus musculus GN=Tapbp PE=2 SV=1;tr|Q3TCU5|Q3TCU5_MOUSE Tapasin OS=Mus musculus GN=Tapbp PE=1 SV=1;sp|Q9R
5.37951	Q9EQH2	Endoplasmic reticulum aminopeptidase 1	Erap1	ER	Enzymes	Hydrolases	Peptide hydrolase			sp|Q9EQH2|ERAP1_MOUSE Endoplasmic reticulum aminopeptidase 1 OS=Mus musculus GN=Erap1 PE=1 SV=2;tr|Q8C9W5|Q8C9W5_MOUSE Putative uncharacterized protein (Fragment) OS=Mus musculus GN=Erap1 PE=2 SV=1;tr|Q8C4S7|Q8C4S7_MOUSE Putative uncharacterized protein OS
5.31515	K3W4Q8	Basigin (CD147/EMMPRIN)	Bsg	Cell surface molecules						tr|K3W4Q8|K3W4Q8_MOUSE Basigin OS=Mus musculus GN=Bsg PE=1 SV=1;tr|O55108|O55108_MOUSE Basigin (Fragment) OS=Mus musculus GN=Bsg PE=1 SV=1;tr|O55107|O55107_MOUSE Basigin (Fragment) OS=Mus musculus GN=Bsg PE=2 SV=1;sp|P18572|BASI_MOUSE Basigin OS=Mus muscul
5.29068	Q0QEZ4	Succinate dehydrogenase [ubiquinone] iron-sulfur subunit, mitochondrial	Sdhb	Mitochondrial proteins						tr|Q0QEZ4|Q0QEZ4_MOUSE Succinate dehydrogenase [ubiquinone] iron-sulfur subunit, mitochondrial (Fragment) OS=Mus musculus GN=Sdhb PE=2 SV=1;tr|Q3TE45|Q3TE45_MOUSE Succinate dehydrogenase [ubiquinone] iron-sulfur subunit, mitochondrial OS=Mus musculus GN=Sd
5.261	Q3UQD0	Mitochondrial import receptor subunit TOM40 homolog	Tomm40	Mitochondrial proteins						tr|Q3UQD0|Q3UQD0_MOUSE Putative uncharacterized protein (Fragment) OS=Mus musculus GN=Tomm40 PE=2 SV=1;sp|Q9QYA2|TOM40_MOUSE Mitochondrial import receptor subunit TOM40 homolog OS=Mus musculus GN=Tomm40 PE=1 SV=3
5.22494	Q3TB85	Integrin alpha-L	Itgal	Cell surface molecules	Integrins	T-cell biology				tr|Q3TB85|Q3TB85_MOUSE Putative uncharacterized protein OS=Mus musculus GN=Itgal PE=2 SV=1;tr|E9QNL8|E9QNL8_MOUSE Integrin alpha-L OS=Mus musculus GN=Itgal PE=1 SV=1;tr|Q3U159|Q3U159_MOUSE Itgal protein OS=Mus musculus GN=Itgal PE=2 SV=1;tr|E9Q5M7|E9Q5M7_M
5.22467	Q7JCZ1	Cytochrome c oxidase subunit 2	mt-Co2;COX2;Mtco2	Mitochondrial proteins						tr|Q7JCZ1|Q7JCZ1_MOUSE Cytochrome c oxidase subunit 2 OS=Mus musculus GN=mt-Co2 PE=1 SV=1;tr|A0A075DC90|A0A075DC90_MOUSE Cytochrome c oxidase subunit 2 OS=Mus musculus GN=COX2 PE=3 SV=1;sp|P00405|COX2_MOUSE Cytochrome c oxidase subunit 2 OS=Mus musculus GN
5.20279	G3X9L6	ATP synthase subunit d, mitochondrial	Gm10250;Atp5h	Mitochondrial proteins						tr|G3X9L6|G3X9L6_MOUSE MCG55033 OS=Mus musculus GN=Gm10250 PE=4 SV=1;sp|Q9DCX2|ATP5H_MOUSE ATP synthase subunit d, mitochondrial OS=Mus musculus GN=Atp5h PE=1 SV=3;tr|B1ASE2|B1ASE2_MOUSE ATP synthase subunit d, mitochondrial (Fragment) OS=Mus musculus GN=A
5.13501	Q3TX38	Voltage-dependent anion-selective channel protein 3	Vdac3	Mitochondrial proteins						tr|Q3TX38|Q3TX38_MOUSE Voltage-dependent anion-selective channel protein 3 OS=Mus musculus GN=Vdac3 PE=1 SV=1;tr|Q3TTN3|Q3TTN3_MOUSE Putative uncharacterized protein OS=Mus musculus GN=Vdac3 PE=2 SV=1;sp|Q60931|VDAC3_MOUSE Voltage-dependent anion-selective
5.12356	Q8BH59	Calcium-binding mitochondrial carrier protein Aralar1	Slc25a12	Mitochondrial proteins						sp|Q8BH59|CMC1_MOUSE Calcium-binding mitochondrial carrier protein Aralar1 OS=Mus musculus GN=Slc25a12 PE=1 SV=1
5.1207	Q8R5L1	Complement component 1 Q subcomponent-binding protein, mitochondrial	C1qbp	Mitochondrial proteins						tr|Q8R5L1|Q8R5L1_MOUSE Complement component 1 Q subcomponent-binding protein, mitochondrial OS=Mus musculus GN=C1qbp PE=1 SV=1;sp|O35658|C1QBP_MOUSE Complement component 1 Q subcomponent-binding protein, mitochondrial OS=Mus musculus GN=C1qbp PE=1 SV=1
5.11666	P97807	Fumarate hydratase, mitochondrial	Fh	Mitochondrial proteins						sp|P97807|FUMH_MOUSE Fumarate hydratase, mitochondrial OS=Mus musculus GN=Fh PE=1 SV=3
5.10913	Q3UFJ3	Pyruvate dehydrogenase E1 component subunit alpha;Pyruvate dehydrogenase E1 component subunit alpha, somatic form, mitochondrial	Pdha1	Mitochondrial proteins						tr|Q3UFJ3|Q3UFJ3_MOUSE Pyruvate dehydrogenase E1 component subunit alpha OS=Mus musculus GN=Pdha1 PE=1 SV=1;sp|P35486|ODPA_MOUSE Pyruvate dehydrogenase E1 component subunit alpha, somatic form, mitochondrial OS=Mus musculus GN=Pdha1 PE=1 SV=1
5.09759	Q3TFD0	Serine hydroxymethyltransferase	Shmt2	Mitochondrial proteins						tr|Q3TFD0|Q3TFD0_MOUSE Serine hydroxymethyltransferase OS=Mus musculus GN=Shmt2 PE=2 SV=1;tr|Q9CZN7|Q9CZN7_MOUSE Serine hydroxymethyltransferase OS=Mus musculus GN=Shmt2 PE=1 SV=1;tr|Q99K87|Q99K87_MOUSE Serine hydroxymethyltransferase OS=Mus musculus GN=Sh
5.09109	J7NUP1	Immunity-related GTPase family M protein 1	Irgm1	Lysosomal proteins						tr|J7NUP1|J7NUP1_MOUSE Immunity-related GTPase family, M, isoform CRA_a OS=Mus musculus GN=Irgm1 PE=4 SV=1;sp|Q60766|IRGM1_MOUSE Immunity-related GTPase family M protein 1 OS=Mus musculus GN=Irgm1 PE=1 SV=1;tr|Q5NCB5|Q5NCB5_MOUSE Immunity-related GTPase fa
5.01072	Q0PD65	Ras-related protein Rab-2A	Rab2a	Others	SNAREs and trafficking proteins	Rab GTPases				tr|Q0PD65|Q0PD65_MOUSE RAB2, member RAS oncogene family OS=Mus musculus GN=Rab2a PE=1 SV=1;sp|P53994|RAB2A_MOUSE Ras-related protein Rab-2A OS=Mus musculus GN=Rab2a PE=1 SV=1;tr|Q8BXY4|Q8BXY4_MOUSE Putative uncharacterized protein OS=Mus musculus GN=Rab2a
5.00623	Q9D051	Pyruvate dehydrogenase E1 component subunit beta, mitochondrial	Pdhb	Mitochondrial proteins						sp|Q9D051|ODPB_MOUSE Pyruvate dehydrogenase E1 component subunit beta, mitochondrial OS=Mus musculus GN=Pdhb PE=1 SV=1
5.00201	Q3TF84	Leucine-rich repeat-containing protein 59	Lrrc59	ER						tr|Q3TF84|Q3TF84_MOUSE Putative uncharacterized protein OS=Mus musculus GN=Lrrc59 PE=2 SV=1;sp|Q922Q8|LRC59_MOUSE Leucine-rich repeat-containing protein 59 OS=Mus musculus GN=Lrrc59 PE=1 SV=1
4.99712	Q8CGK3	Lon protease homolog, mitochondrial	Lonp1	Mitochondrial proteins						sp|Q8CGK3|LONM_MOUSE Lon protease homolog, mitochondrial OS=Mus musculus GN=Lonp1 PE=1 SV=2;tr|Q3V2D0|Q3V2D0_MOUSE Lon protease homolog OS=Mus musculus GN=Lonp1 PE=2 SV=1;tr|Q56A16|Q56A16_MOUSE Lonp1 protein (Fragment) OS=Mus musculus GN=Lonp1 PE=2 SV=1
4.9811	Q4FK57	ERO1-like protein alpha	Ero1l	ER	Enzymes	Oxidoreductases				tr|Q4FK57|Q4FK57_MOUSE ERO1-like protein alpha OS=Mus musculus GN=Ero1l PE=1 SV=1;tr|Q4FJZ3|Q4FJZ3_MOUSE Ero1l protein OS=Mus musculus GN=Ero1l PE=2 SV=1;sp|Q8R180|ERO1A_MOUSE ERO1-like protein alpha OS=Mus musculus GN=Ero1a PE=1 SV=2
4.97043	Q61833	Dolichyl-diphosphooligosaccharide--protein glycosyltransferase subunit 2	Rpn2	ER	Enzymes	protein modification	Transferases	Glycosyltransferases	Oligosaccharyltransferase complex (OST)	tr|Q61833|Q61833_MOUSE Ribophorin OS=Mus musculus GN=Rpn2 PE=2 SV=1;tr|A2ACG7|A2ACG7_MOUSE Dolichyl-diphosphooligosaccharide--protein glycosyltransferase subunit 2 OS=Mus musculus GN=Rpn2 PE=1 SV=1;tr|Q3U505|Q3U505_MOUSE Putative uncharacterized protein (F
4.94894	Q9CR68	Cytochrome b-c1 complex subunit Rieske, mitochondrial;Cytochrome b-c1 complex subunit 11	Uqcrfs1	Mitochondrial proteins						sp|Q9CR68|UCRI_MOUSE Cytochrome b-c1 complex subunit Rieske, mitochondrial OS=Mus musculus GN=Uqcrfs1 PE=1 SV=1
4.93835	Q9CPX4	Ferritin;Ferritin light chain 1;Ferritin light chain 2	Ftl1;Ftl2	Lysosomal proteins						tr|Q9CPX4|Q9CPX4_MOUSE Ferritin OS=Mus musculus GN=Ftl1 PE=1 SV=1;tr|Q3UCL5|Q3UCL5_MOUSE Ferritin OS=Mus musculus PE=2 SV=1;tr|Q3TJJ6|Q3TJJ6_MOUSE Ferritin OS=Mus musculus PE=2 SV=1;sp|P29391|FRIL1_MOUSE Ferritin light chain 1 OS=Mus musculus GN=Ftl1 PE=1
4.88854	Q8BFR5	Elongation factor Tu, mitochondrial;Elongation factor Tu	Tufm;Gm9755	Mitochondrial proteins						sp|Q8BFR5|EFTU_MOUSE Elongation factor Tu, mitochondrial OS=Mus musculus GN=Tufm PE=1 SV=1;tr|D3YVN7|D3YVN7_MOUSE Elongation factor Tu OS=Mus musculus GN=Gm9755 PE=3 SV=1
4.88847	Q50HX4	Ras-related protein Rab-14	Rab14	Others	SNAREs and trafficking proteins	Rab GTPases				tr|Q50HX4|Q50HX4_MOUSE RAB14 protein OS=Mus musculus GN=Rab14 PE=1 SV=1;tr|Q50HX2|Q50HX2_MOUSE RAB14 protein OS=Mus musculus GN=Rab14 PE=2 SV=1;sp|Q91V41|RAB14_MOUSE Ras-related protein Rab-14 OS=Mus musculus GN=Rab14 PE=1 SV=3;tr|Q50HX0|Q50HX0_MOUSE RAB14
4.87587	Q542I8	Integrin beta;Integrin beta-2 €	Itgb2	Cell surface molecules	Integrins	T-cell biology				tr|Q542I8|Q542I8_MOUSE Integrin beta OS=Mus musculus GN=Itgb2 PE=1 SV=1;sp|P11835|ITB2_MOUSE Integrin beta-2 OS=Mus musculus GN=Itgb2 PE=1 SV=2;tr|M0QWA7|M0QWA7_MOUSE Integrin beta OS=Mus musculus GN=Itgb2 PE=1 SV=1
4.8573	Q99LP6	GrpE protein homolog 1, mitochondrial;GrpE protein homolog	Grpel1	Mitochondrial proteins						sp|Q99LP6|GRPE1_MOUSE GrpE protein homolog 1, mitochondrial OS=Mus musculus GN=Grpel1 PE=1 SV=1;tr|Q3UTB8|Q3UTB8_MOUSE GrpE protein homolog OS=Mus musculus GN=Grpel1 PE=2 SV=1
4.8409	Q03265	ATP synthase subunit alpha, mitochondrial;ATP synthase subunit alpha	Atp5a1	Mitochondrial proteins						sp|Q03265|ATPA_MOUSE ATP synthase subunit alpha, mitochondrial OS=Mus musculus GN=Atp5a1 PE=1 SV=1;tr|D3Z6F5|D3Z6F5_MOUSE ATP synthase subunit alpha OS=Mus musculus GN=Atp5a1 PE=1 SV=1
4.83638	Q9JKR6	Hypoxia up-regulated protein 1	Hyou1	ER	Chaperones					sp|Q9JKR6|HYOU1_MOUSE Hypoxia up-regulated protein 1 OS=Mus musculus GN=Hyou1 PE=1 SV=1;tr|Q8VCI2|Q8VCI2_MOUSE Hyou1 protein OS=Mus musculus GN=Hyou1 PE=2 SV=1
4.82639	Z4YJV4	2-oxoglutarate dehydrogenase, mitochondrial	Ogdh	Mitochondrial proteins						tr|Z4YJV4|Z4YJV4_MOUSE 2-oxoglutarate dehydrogenase, mitochondrial OS=Mus musculus GN=Ogdh PE=1 SV=1;sp|Q60597|ODO1_MOUSE 2-oxoglutarate dehydrogenase, mitochondrial OS=Mus musculus GN=Ogdh PE=1 SV=3
4.69027	Q78ZJ8	Ras-related protein Rab-11B;Ras-related protein Rab-11A	Rab11b;Rab11a	Others	SNAREs and trafficking proteins	Rab GTPases				tr|Q78ZJ8|Q78ZJ8_MOUSE MCG22989, isoform CRA_b OS=Mus musculus GN=Rab11b PE=1 SV=1;tr|A0A068BFR3|A0A068BFR3_MOUSE RAS oncogene family protein OS=Mus musculus GN=Rab11b PE=2 SV=1;sp|P46638|RB11B_MOUSE Ras-related protein Rab-11B OS=Mus musculus GN=Rab11b PE
4.65797	Q9D0M3	Cytochrome c1, heme protein, mitochondrial	Cyc1	Mitochondrial proteins						sp|Q9D0M3|CY1_MOUSE Cytochrome c1, heme protein, mitochondrial OS=Mus musculus GN=Cyc1 PE=1 SV=1
4.63915	Q53YX2	Thy-1 membrane glycoprotein	Thy1	Cell surface molecules						tr|Q53YX2|Q53YX2_MOUSE CD90.1 OS=Mus musculus GN=Thy1 PE=2 SV=1;sp|P01831|THY1_MOUSE Thy-1 membrane glycoprotein OS=Mus musculus GN=Thy1 PE=1 SV=1
4.61747	Q3TJ39	Ras-related protein Rab-5C	Rab5c	Others	SNAREs and trafficking proteins	Rab GTPases				tr|Q3TJ39|Q3TJ39_MOUSE RAB5C, member RAS oncogene family, isoform CRA_a OS=Mus musculus GN=Rab5c PE=1 SV=1;sp|P35278|RAB5C_MOUSE Ras-related protein Rab-5C OS=Mus musculus GN=Rab5c PE=1 SV=2;tr|Q3TCT9|Q3TCT9_MOUSE Putative uncharacterized protein OS=Mus mu
4.5979	Q99KE1	NAD-dependent malic enzyme, mitochondrial;Malic enzyme	Me2	Mitochondrial proteins						sp|Q99KE1|MAOM_MOUSE NAD-dependent malic enzyme, mitochondrial OS=Mus musculus GN=Me2 PE=1 SV=1;tr|Q3TSD4|Q3TSD4_MOUSE Malic enzyme OS=Mus musculus GN=Me2 PE=2 SV=1
4.59476	P26443	Glutamate dehydrogenase 1, mitochondrial	Glud1	Mitochondrial proteins						sp|P26443|DHE3_MOUSE Glutamate dehydrogenase 1, mitochondrial OS=Mus musculus GN=Glud1 PE=1 SV=1;tr|Q3TSQ7|Q3TSQ7_MOUSE Putative uncharacterized protein (Fragment) OS=Mus musculus GN=Glud1 PE=2 SV=1
4.58711	Q9D880	Mitochondrial import inner membrane translocase subunit TIM50	Timm50	Mitochondrial proteins						sp|Q9D880|TIM50_MOUSE Mitochondrial import inner membrane translocase subunit TIM50 OS=Mus musculus GN=Timm50 PE=1 SV=1
4.57538	Q8BVI9	ADP/ATP translocase 1	Slc25a4	Mitochondrial proteins						tr|Q8BVI9|Q8BVI9_MOUSE Putative uncharacterized protein OS=Mus musculus GN=Slc25a4 PE=2 SV=1;sp|P48962|ADT1_MOUSE ADP/ATP translocase 1 OS=Mus musculus GN=Slc25a4 PE=1 SV=4
4.55743	Q8BH78	Reticulon	Rtn4	ER						tr|Q8BH78|Q8BH78_MOUSE Reticulon OS=Mus musculus GN=Rtn4 PE=1 SV=1;tr|Q8K3G7|Q8K3G7_MOUSE Reticulon OS=Mus musculus GN=Rtn4 PE=2 SV=1;tr|Q8BHF5|Q8BHF5_MOUSE Reticulon OS=Mus musculus GN=Rtn4 PE=1 SV=1
4.51377	Q3U2J2	Solute carrier family 2, facilitated glucose transporter member 1	Slc2a1	Cell surface molecules	Receptor, channel and transporter proteins					tr|Q3U2J2|Q3U2J2_MOUSE Putative uncharacterized protein OS=Mus musculus GN=Slc2a1 PE=2 SV=1;tr|Q3TD17|Q3TD17_MOUSE Putative uncharacterized protein OS=Mus musculus GN=Slc2a1 PE=2 SV=1;sp|P17809|GTR1_MOUSE Solute carrier family 2, facilitated glucose transp
4.49994	E9Q696	Non-specific protein-tyrosine kinase;Proto-oncogene tyrosine-protein kinase LCK	Lck	Others	Signalling proteins	Enzymes	Protein-tyrosine kinase			tr|E9Q696|E9Q696_MOUSE Tyrosine-protein kinase OS=Mus musculus GN=Lck PE=1 SV=1;sp|P06240|LCK_MOUSE Proto-oncogene tyrosine-protein kinase LCK OS=Mus musculus GN=Lck PE=1 SV=4;tr|Q3TLX4|Q3TLX4_MOUSE Tyrosine-protein kinase (Fragment) OS=Mus musculus GN=Lck
4.48612	Q8BWT1	3-ketoacyl-CoA thiolase, mitochondrial	Acaa2	Mitochondrial proteins						sp|Q8BWT1|THIM_MOUSE 3-ketoacyl-CoA thiolase, mitochondrial OS=Mus musculus GN=Acaa2 PE=1 SV=3;tr|Q3UKH3|Q3UKH3_MOUSE Putative uncharacterized protein OS=Mus musculus GN=Acaa2 PE=2 SV=1
4.45737	Q5EBI8	ATP synthase subunit e, mitochondrial	Atp5k;Atp5i	Mitochondrial proteins						tr|Q5EBI8|Q5EBI8_MOUSE ATP synthase, H+ transporting, mitochondrial F1F0 complex, subunit e OS=Mus musculus GN=Atp5k PE=2 SV=1;sp|Q06185|ATP5I_MOUSE ATP synthase subunit e, mitochondrial OS=Mus musculus GN=Atp5i PE=1 SV=2;tr|Q8BTB6|Q8BTB6_MOUSE ATP synthas
4.43156	Q6P5E4	UDP-glucose:glycoprotein glucosyltransferase 1	Uggt1	ER	Chaperones					sp|Q6P5E4|UGGG1_MOUSE UDP-glucose:glycoprotein glucosyltransferase 1 OS=Mus musculus GN=Uggt1 PE=1 SV=4;tr|Q8BWM7|Q8BWM7_MOUSE Putative uncharacterized protein (Fragment) OS=Mus musculus GN=Uggt1 PE=2 SV=1
4.42602	Q3TDM8	Secretory carrier-associated membrane protein 3	Scamp3	Others	SNAREs and trafficking proteins					tr|Q3TDM8|Q3TDM8_MOUSE Putative uncharacterized protein OS=Mus musculus GN=Scamp3 PE=2 SV=1;tr|E9Q855|E9Q855_MOUSE Secretory carrier-associated membrane protein 3 OS=Mus musculus GN=Scamp3 PE=1 SV=1;sp|O35609|SCAM3_MOUSE Secretory carrier-associated membra
4.42544	Q3UKT3	Ornithine aminotransferase, mitochondrial	Oat	Mitochondrial proteins						tr|Q3UKT3|Q3UKT3_MOUSE Putative uncharacterized protein OS=Mus musculus GN=Oat PE=2 SV=1;tr|Q3TG75|Q3TG75_MOUSE Ornithine aminotransferase, isoform CRA_b OS=Mus musculus GN=Oat PE=1 SV=1;sp|P29758|OAT_MOUSE Ornithine aminotransferase, mitochondrial OS=Mus
4.41409	P20108	Thioredoxin-dependent peroxide reductase, mitochondrial	Prdx3	Mitochondrial proteins						sp|P20108|PRDX3_MOUSE Thioredoxin-dependent peroxide reductase, mitochondrial OS=Mus musculus GN=Prdx3 PE=1 SV=1
4.37453	Q544Q7	Sodium/potassium-transporting ATPase subunit beta-3	Atp1b3	Cell surface molecules	Receptor, channel and transporter proteins	Enzymatic activity				tr|Q544Q7|Q544Q7_MOUSE Sodium/potassium-transporting ATPase subunit beta OS=Mus musculus GN=Atp1b3 PE=1 SV=1;sp|P97370|AT1B3_MOUSE Sodium/potassium-transporting ATPase subunit beta-3 OS=Mus musculus GN=Atp1b3 PE=1 SV=1;tr|Q3U9D4|Q3U9D4_MOUSE Sodium/potassi
4.36575	P08249	Malate dehydrogenase, mitochondrial	Mdh2	Mitochondrial proteins						sp|P08249|MDHM_MOUSE Malate dehydrogenase, mitochondrial OS=Mus musculus GN=Mdh2 PE=1 SV=3
4.36481	Q3TR43	Dipeptidyl peptidase 4;Dipeptidyl peptidase 4 membrane form;Dipeptidyl peptidase 4 soluble form	Dpp4	Cell surface molecules	CD molecules					tr|Q3TR43|Q3TR43_MOUSE Putative uncharacterized protein OS=Mus musculus GN=Dpp4 PE=2 SV=1;sp|P28843|DPP4_MOUSE Dipeptidyl peptidase 4 OS=Mus musculus GN=Dpp4 PE=1 SV=3
4.34488	O08547	Vesicle-trafficking protein SEC22b	Sec22b	ER	SNAREs and trafficking proteins	SNARE protein				sp|O08547|SC22B_MOUSE Vesicle-trafficking protein SEC22b OS=Mus musculus GN=Sec22b PE=1 SV=3;tr|E9Q6R3|E9Q6R3_MOUSE Vesicle-trafficking protein SEC22b OS=Mus musculus GN=Sec22b PE=1 SV=1;tr|Q3UZ06|Q3UZ06_MOUSE Putative uncharacterized protein OS=Mus muscul
4.34371	D3YUM1	NADH dehydrogenase [ubiquinone] flavoprotein 1, mitochondrial	Ndufv1	Mitochondrial proteins						tr|D3YUM1|D3YUM1_MOUSE NADH dehydrogenase [ubiquinone] flavoprotein 1, mitochondrial OS=Mus musculus GN=Ndufv1 PE=1 SV=1;sp|Q91YT0|NDUV1_MOUSE NADH dehydrogenase [ubiquinone] flavoprotein 1, mitochondrial OS=Mus musculus GN=Ndufv1 PE=1 SV=1;tr|D3Z1U9|D3Z1U
4.28454	P67778	Prohibitin	Phb	Cell surface molecules						sp|P67778|PHB_MOUSE Prohibitin OS=Mus musculus GN=Phb PE=1 SV=1;tr|Q5SQG5|Q5SQG5_MOUSE Prohibitin (Fragment) OS=Mus musculus GN=Phb PE=1 SV=1;tr|Q3TV00|Q3TV00_MOUSE Putative uncharacterized protein (Fragment) OS=Mus musculus GN=Phb PE=2 SV=1
4.22086	A0A0R4J083	Long-chain specific acyl-CoA dehydrogenase, mitochondrial	Acadl	Mitochondrial proteins						tr|A0A0R4J083|A0A0R4J083_MOUSE Long-chain-specific acyl-CoA dehydrogenase, mitochondrial OS=Mus musculus GN=Acadl PE=1 SV=1;sp|P51174|ACADL_MOUSE Long-chain specific acyl-CoA dehydrogenase, mitochondrial OS=Mus musculus GN=Acadl PE=1 SV=2
4.21563	Q9D1D4	Transmembrane emp24 domain-containing protein 10	Tmed10	Others	SNAREs and trafficking proteins					sp|Q9D1D4|TMEDA_MOUSE Transmembrane emp24 domain-containing protein 10 OS=Mus musculus GN=Tmed10 PE=1 SV=1
4.21401	Q9D6U8	Protein FAM162A	Fam162a	Mitochondrial proteins						sp|Q9D6U8|F162A_MOUSE Protein FAM162A OS=Mus musculus GN=Fam162a PE=1 SV=1
4.21136	Q91V38	Endoplasmin (GRP94)	Hsp90b1	ER	Chaperones					tr|Q91V38|Q91V38_MOUSE Heat shock protein 90, beta (Grp94), member 1 OS=Mus musculus GN=Hsp90b1 PE=2 SV=1;tr|Q3UAD6|Q3UAD6_MOUSE Endoplasmin OS=Mus musculus GN=Hsp90b1 PE=1 SV=1;sp|P08113|ENPL_MOUSE Endoplasmin OS=Mus musculus GN=Hsp90b1 PE=1 SV=2;tr|Q3UBU
4.18375	Q07797	Galectin-3-binding protein	Lgals3bp	Others	extracellular matrix					sp|Q07797|LG3BP_MOUSE Galectin-3-binding protein OS=Mus musculus GN=Lgals3bp PE=1 SV=1
4.17579	Q5FWJ3	Vimentin	Vim	Others	Cytoskeleton and related proteins	Intermediate filaments				tr|Q5FWJ3|Q5FWJ3_MOUSE Vimentin OS=Mus musculus GN=Vim PE=1 SV=1;tr|Q3U6S1|Q3U6S1_MOUSE Putative uncharacterized protein OS=Mus musculus GN=Vim PE=2 SV=1;sp|P20152|VIME_MOUSE Vimentin OS=Mus musculus GN=Vim PE=1 SV=3;tr|Q3V2S4|Q3V2S4_MOUSE Putative unchara
4.16034	Q9D6J6	NADH dehydrogenase [ubiquinone] flavoprotein 2, mitochondrial	Ndufv2	Mitochondrial proteins						sp|Q9D6J6|NDUV2_MOUSE NADH dehydrogenase [ubiquinone] flavoprotein 2, mitochondrial OS=Mus musculus GN=Ndufv2 PE=1 SV=2
4.15797	P12787	Cytochrome c oxidase subunit 5A, mitochondrial	Cox5a	Mitochondrial proteins						sp|P12787|COX5A_MOUSE Cytochrome c oxidase subunit 5A, mitochondrial OS=Mus musculus GN=Cox5a PE=1 SV=2
4.14967	Q3UWP8	Calreticulin	Calr	cytotoxic granules	Chaperones					tr|Q3UWP8|Q3UWP8_MOUSE Putative uncharacterized protein (Fragment) OS=Mus musculus GN=Calr PE=2 SV=1;tr|B2MWM9|B2MWM9_MOUSE Calreticulin OS=Mus musculus GN=Calr PE=1 SV=1;sp|P14211|CALR_MOUSE Calreticulin OS=Mus musculus GN=Calr PE=1 SV=1
4.1391	Q544U7	Ras-related protein Rab-27A	Rab27a	cytotoxic granules	Rab GTPase					tr|Q544U7|Q544U7_MOUSE RAB27A, member RAS oncogene family, isoform CRA_a OS=Mus musculus GN=Rab27a PE=1 SV=1;sp|Q9ERI2|RB27A_MOUSE Ras-related protein Rab-27A OS=Mus musculus GN=Rab27a PE=1 SV=1
4.13849	Q3UN35	Beta-1,4 N-acetylgalactosaminyltransferase 1	B4galnt1	Others	Golgi	Enzymes	Protein glycosylation	Transferases	Glycosyltransferases	tr|Q3UN35|Q3UN35_MOUSE Beta-1,4 N-acetylgalactosaminyltransferase 1 OS=Mus musculus GN=B4galnt1 PE=1 SV=1;sp|Q09200|B4GN1_MOUSE Beta-1,4 N-acetylgalactosaminyltransferase 1 OS=Mus musculus GN=B4galnt1 PE=1 SV=1
4.13559	Q3V235	Prohibitin-2	Phb2	Cell surface molecules						tr|Q3V235|Q3V235_MOUSE Prohibitin 2 OS=Mus musculus GN=Phb2 PE=1 SV=1;sp|O35129|PHB2_MOUSE Prohibitin-2 OS=Mus musculus GN=Phb2 PE=1 SV=1;tr|Q3V2V2|Q3V2V2_MOUSE Putative uncharacterized protein OS=Mus musculus GN=Phb2 PE=2 SV=1
4.09869	P05202	Aspartate aminotransferase, mitochondrial	Got2	Mitochondrial proteins						sp|P05202|AATM_MOUSE Aspartate aminotransferase, mitochondrial OS=Mus musculus GN=Got2 PE=1 SV=1
4.09472	Q99LC3	NADH dehydrogenase [ubiquinone] 1 alpha subcomplex subunit 10, mitochondrial	Ndufa10	Mitochondrial proteins						sp|Q99LC3|NDUAA_MOUSE NADH dehydrogenase [ubiquinone] 1 alpha subcomplex subunit 10, mitochondrial OS=Mus musculus GN=Ndufa10 PE=1 SV=1
4.07846	Q91VA7	Isocitrate dehydrogenase [NAD] subunit, mitochondrial	Idh3b	Mitochondrial proteins						tr|Q91VA7|Q91VA7_MOUSE Isocitrate dehydrogenase [NAD] subunit, mitochondrial OS=Mus musculus GN=Idh3b PE=1 SV=1
4.07089	Q3UBR4	Cathepsin S	Ctss	cytotoxic granules	Enzymes	Hydrolases	Peptide hydrolase	Cysteine endopeptidase		tr|Q3UBR4|Q3UBR4_MOUSE Putative uncharacterized protein OS=Mus musculus GN=Ctss PE=2 SV=1;tr|Q99M14|Q99M14_MOUSE Ctss protein OS=Mus musculus GN=Ctss PE=2 SV=1;tr|F6WR04|F6WR04_MOUSE Cathepsin S OS=Mus musculus GN=Ctss PE=1 SV=1;tr|Q8BSZ5|Q8BSZ5_MOUSE Cath
4.04299	F8WIX8	Histone H2A;Histone H2A type 2-C;Histone H2A type 2-A	Hist1h2al;Hist2h2ac;Hist2h2aa1	Contaminating proteins	nuclear proteins					tr|F8WIX8|F8WIX8_MOUSE Histone H2A OS=Mus musculus GN=Hist1h2al PE=3 SV=1;tr|Q149V4|Q149V4_MOUSE Histone H2A OS=Mus musculus GN=Hist2h2ac PE=2 SV=1;tr|B2RWH3|B2RWH3_MOUSE Histone H2A OS=Mus musculus GN=Hist2h2aa1 PE=2 SV=1;sp|Q64523|H2A2C_MOUSE Histone H2A
4.03751	Q9CYN2	Signal peptidase complex subunit 2	Spcs2	ER	Enzymes	Hydrolases	Peptide hydrolase			sp|Q9CYN2|SPCS2_MOUSE Signal peptidase complex subunit 2 OS=Mus musculus GN=Spcs2 PE=1 SV=1
4.02939	Q9D6R2	Isocitrate dehydrogenase [NAD] subunit alpha, mitochondrial	Idh3a	Mitochondrial proteins						sp|Q9D6R2|IDH3A_MOUSE Isocitrate dehydrogenase [NAD] subunit alpha, mitochondrial OS=Mus musculus GN=Idh3a PE=1 SV=1
4.02252	Q91WD5	NADH dehydrogenase [ubiquinone] iron-sulfur protein 2, mitochondrial	Ndufs2	Mitochondrial proteins						sp|Q91WD5|NDUS2_MOUSE NADH dehydrogenase [ubiquinone] iron-sulfur protein 2, mitochondrial OS=Mus musculus GN=Ndufs2 PE=1 SV=1;tr|D3YXT0|D3YXT0_MOUSE NADH dehydrogenase [ubiquinone] iron-sulfur protein 2, mitochondrial OS=Mus musculus GN=Ndufs2 PE=1 SV=1
4.0141	P09528	Ferritin heavy chain;Ferritin heavy chain, N-terminally processed	Fth1	Lysosomal proteins						sp|P09528|FRIH_MOUSE Ferritin heavy chain OS=Mus musculus GN=Fth1 PE=1 SV=2
4.01327	P51863	V-type proton ATPase subunit d 1	Atp6v0d1	cytotoxic granules	V-ATPase					sp|P51863|VA0D1_MOUSE V-type proton ATPase subunit d 1 OS=Mus musculus GN=Atp6v0d1 PE=1 SV=2;tr|Q921S5|Q921S5_MOUSE ATPase, H+ transporting, lysosomal V0 subunit D1 OS=Mus musculus GN=Atp6v0d1 PE=2 SV=1
4.00607	Q9DCS9	NADH dehydrogenase [ubiquinone] 1 beta subcomplex subunit 10	Ndufb10	Mitochondrial proteins						sp|Q9DCS9|NDUBA_MOUSE NADH dehydrogenase [ubiquinone] 1 beta subcomplex subunit 10 OS=Mus musculus GN=Ndufb10 PE=1 SV=3;tr|D3YUK4|D3YUK4_MOUSE NADH dehydrogenase [ubiquinone] 1 beta subcomplex subunit 10 (Fragment) OS=Mus musculus GN=Ndufb10 PE=1 SV=1
3.97916	Q922J9	Fatty acyl-CoA reductase 1	Far1	Peroxisomal proteins						sp|Q922J9|FACR1_MOUSE Fatty acyl-CoA reductase 1 OS=Mus musculus GN=Far1 PE=1 SV=1;tr|D3Z5W6|D3Z5W6_MOUSE Fatty acyl-CoA reductase 1 (Fragment) OS=Mus musculus GN=Far1 PE=1 SV=1;tr|D3Z4N9|D3Z4N9_MOUSE Fatty acyl-CoA reductase 1 (Fragment) OS=Mus musculus G
3.96996	O35405	Phospholipase D3	Pld3	ER	Enzymes	Lipid modification	Hydrolases	Phosphodiesterase		sp|O35405|PLD3_MOUSE Phospholipase D3 OS=Mus musculus GN=Pld3 PE=1 SV=1
3.9678	Q4FJX9	Superoxide dismutase;Superoxide dismutase [Mn], mitochondrial	Sod2	Mitochondrial proteins						tr|Q4FJX9|Q4FJX9_MOUSE Superoxide dismutase OS=Mus musculus GN=Sod2 PE=1 SV=1;sp|P09671|SODM_MOUSE Superoxide dismutase [Mn], mitochondrial OS=Mus musculus GN=Sod2 PE=1 SV=3;tr|Q3TJA2|Q3TJA2_MOUSE Superoxide dismutase OS=Mus musculus GN=Sod2 PE=2 SV=1;tr|Q
3.96392	Q8VDN2	Sodium/potassium-transporting ATPase subunit alpha-1	Atp1a1	Cell surface molecules	Receptor, channel and transporter proteins	Enzymatic activity				sp|Q8VDN2|AT1A1_MOUSE Sodium/potassium-transporting ATPase subunit alpha-1 OS=Mus musculus GN=Atp1a1 PE=1 SV=1;tr|Q3TXF9|Q3TXF9_MOUSE Sodium/potassium-transporting ATPase subunit alpha OS=Mus musculus GN=Atp1a1 PE=2 SV=1;tr|Q8R3M4|Q8R3M4_MOUSE Sodium/potas
3.93574	Q3UA79	Antigen peptide transporter 2	Tap2	Cell surface molecules	Receptor, channel and transporter proteins	Antigen transport	MHC-I peptide-loading			tr|Q3UA79|Q3UA79_MOUSE Putative uncharacterized protein OS=Mus musculus GN=Tap2 PE=2 SV=1;tr|Q792S7|Q792S7_MOUSE Antigen peptide transporter 2 OS=Mus musculus GN=Tap2 PE=1 SV=1;sp|P36371|TAP2_MOUSE Antigen peptide transporter 2 OS=Mus musculus GN=Tap2 PE=1
3.93496	A0N8K9	T-cell surface glycoprotein CD3 delta chain	Cd3d	Cell surface molecules	CD molecules	T-cell-specific CD				tr|A0N8K9|A0N8K9_MOUSE T3 delta-chain (Fragment) OS=Mus musculus GN=Cd3d PE=2 SV=1;tr|Q3V3B4|Q3V3B4_MOUSE Putative uncharacterized protein OS=Mus musculus GN=Cd3d PE=2 SV=1;tr|Q3U572|Q3U572_MOUSE Putative uncharacterized protein OS=Mus musculus GN=Cd3d PE=
3.90173	Q4FJL0	Ras-related protein Rab-10	Rab10	Others	SNAREs and trafficking proteins	Rab GTPases				tr|Q4FJL0|Q4FJL0_MOUSE RAB10, member RAS oncogene family OS=Mus musculus GN=Rab10 PE=1 SV=1;sp|P61027|RAB10_MOUSE Ras-related protein Rab-10 OS=Mus musculus GN=Rab10 PE=1 SV=1;tr|Q3U621|Q3U621_MOUSE Putative uncharacterized protein OS=Mus musculus GN=Rab10
3.88214	Q9CTC7	Mitochondrial 2-oxoglutarate/malate carrier protein	Slc25a11	Mitochondrial proteins						tr|Q9CTC7|Q9CTC7_MOUSE Putative uncharacterized protein (Fragment) OS=Mus musculus GN=Slc25a11 PE=2 SV=1;tr|Q5SX53|Q5SX53_MOUSE Mitochondrial 2-oxoglutarate/malate carrier protein OS=Mus musculus GN=Slc25a11 PE=1 SV=1;sp|Q9CR62|M2OM_MOUSE Mitochondrial 2-o
3.86487	Q3TBT3	Stimulator of interferon genes protein	Tmem173	Others	Signalling proteins					sp|Q3TBT3|STING_MOUSE Stimulator of interferon genes protein OS=Mus musculus GN=Tmem173 PE=1 SV=2
3.85275	Q9DCW4	Electron transfer flavoprotein subunit beta	Etfb	Mitochondrial proteins						sp|Q9DCW4|ETFB_MOUSE Electron transfer flavoprotein subunit beta OS=Mus musculus GN=Etfb PE=1 SV=3;tr|A0A0U1RNR3|A0A0U1RNR3_MOUSE Electron transfer flavoprotein subunit beta (Fragment) OS=Mus musculus GN=Etfb PE=4 SV=1;tr|A0A0U1RNP5|A0A0U1RNP5_MOUSE Electr
3.79063	Q8VH34	Lysosome-associated membrane glycoprotein 1	Lamp1	Lysosomal proteins						tr|Q8VH34|Q8VH34_MOUSE LAMP-1 OS=Mus musculus GN=Lamp1 PE=2 SV=1;tr|Q3TX84|Q3TX84_MOUSE Putative uncharacterized protein OS=Mus musculus GN=Lamp1 PE=2 SV=1;tr|Q3TA96|Q3TA96_MOUSE Lysosomal membrane glycoprotein 1, isoform CRA_c OS=Mus musculus GN=Lamp1 PE=
3.78979	Q07417	Short-chain specific acyl-CoA dehydrogenase, mitochondrial	Acads	Mitochondrial proteins						sp|Q07417|ACADS_MOUSE Short-chain specific acyl-CoA dehydrogenase, mitochondrial OS=Mus musculus GN=Acads PE=1 SV=2
3.74462	Q8C2Q8	ATP synthase subunit gamma;ATP synthase subunit gamma, mitochondrial	Atp5c1	Mitochondrial proteins						tr|Q8C2Q8|Q8C2Q8_MOUSE ATP synthase subunit gamma OS=Mus musculus GN=Atp5c1 PE=1 SV=1;tr|Q9D9D7|Q9D9D7_MOUSE ATP synthase subunit gamma OS=Mus musculus GN=Atp5c1 PE=2 SV=1;tr|Q3UD06|Q3UD06_MOUSE ATP synthase subunit gamma OS=Mus musculus GN=Atp5c1 PE=1 SV=
3.73919	Q80XN0	D-beta-hydroxybutyrate dehydrogenase, mitochondrial	Bdh1	Mitochondrial proteins						sp|Q80XN0|BDH_MOUSE D-beta-hydroxybutyrate dehydrogenase, mitochondrial OS=Mus musculus GN=Bdh1 PE=1 SV=2;tr|D3Z2Y8|D3Z2Y8_MOUSE D-beta-hydroxybutyrate dehydrogenase, mitochondrial (Fragment) OS=Mus musculus GN=Bdh1 PE=1 SV=1
3.70621	A6H6M1	T-cell surface glycoprotein CD3 epsilon chain	Cd3e	Cell surface molecules	CD molecules	T-cell-specific CD				tr|A6H6M1|A6H6M1_MOUSE CD3 antigen epsilon polypeptide OS=Mus musculus GN=Cd3e PE=1 SV=1;sp|P22646|CD3E_MOUSE T-cell surface glycoprotein CD3 epsilon chain OS=Mus musculus GN=Cd3e PE=1 SV=2;tr|B0LAX5|B0LAX5_MOUSE CD3 antigen epsilon polypeptide OS=Mus musc
3.62527	Q3TV94	Translocon-associated protein subunit alpha	Ssr1	ER	Rough ER					tr|Q3TV94|Q3TV94_MOUSE Putative uncharacterized protein OS=Mus musculus GN=Ssr1 PE=2 SV=1;tr|Q52PE3|Q52PE3_MOUSE Translocon-associated protein alpha, muscle specific isoform OS=Mus musculus GN=Ssr1 PE=2 SV=1;sp|Q9CY50|SSRA_MOUSE Translocon-associated prote
3.61928	Q3TVJ8	Translocon-associated protein subunit delta	Ssr4	ER	Rough ER					tr|Q3TVJ8|Q3TVJ8_MOUSE Signal sequence receptor, delta, isoform CRA_b OS=Mus musculus GN=Ssr4 PE=1 SV=1;tr|Q9D8L3|Q9D8L3_MOUSE Signal sequence receptor, delta OS=Mus musculus GN=Ssr4 PE=1 SV=1;sp|Q62186|SSRD_MOUSE Translocon-associated protein subunit delt
3.61524	Q9Z2I8	Succinyl-CoA ligase [GDP-forming] subunit beta, mitochondrial;Succinyl-CoA ligase subunit beta	Suclg2	Mitochondrial proteins						sp|Q9Z2I8|SUCB2_MOUSE Succinyl-CoA ligase [GDP-forming] subunit beta, mitochondrial OS=Mus musculus GN=Suclg2 PE=1 SV=3;tr|C6EQH3|C6EQH3_MOUSE Succinyl-CoA ligase subunit beta OS=Mus musculus GN=Suclg2 PE=2 SV=1
3.61252	Q3TR81	T-cell surface glycoprotein CD8 beta chain	Cd8b1;Cd8b	Cell surface molecules	CD molecules	T-cell-specific CD				tr|Q3TR81|Q3TR81_MOUSE Putative uncharacterized protein OS=Mus musculus GN=Cd8b1 PE=2 SV=1;tr|Q3TEK8|Q3TEK8_MOUSE CD8 antigen, beta chain 1 OS=Mus musculus GN=Cd8b1 PE=1 SV=1;sp|P10300|CD8B_MOUSE T-cell surface glycoprotein CD8 beta chain OS=Mus musculus G
3.60863	Q8VDD5	Myosin-9 (T cell polarity)	Myh9	Others	Cytoskeleton and related proteins	Myosin				sp|Q8VDD5|MYH9_MOUSE Myosin-9 OS=Mus musculus GN=Myh9 PE=1 SV=4;tr|Q3UFT0|Q3UFT0_MOUSE Putative uncharacterized protein (Fragment) OS=Mus musculus GN=Myh9 PE=2 SV=1
3.60549	Q02819	Nucleobindin-1 (CALNUC)	Nucb1	Others	Golgi					sp|Q02819|NUCB1_MOUSE Nucleobindin-1 OS=Mus musculus GN=Nucb1 PE=1 SV=2;tr|Q8BRD3|Q8BRD3_MOUSE Putative uncharacterized protein OS=Mus musculus GN=Nucb1 PE=2 SV=1;tr|H3BK79|H3BK79_MOUSE Nucleobindin-1 (Fragment) OS=Mus musculus GN=Nucb1 PE=1 SV=1;tr|Q3TCI1
3.58766	Q3TJH1	Guanine nucleotide-binding protein G(k) subunit alpha	Gnai3	Others	Signalling proteins	G proteins				tr|Q3TJH1|Q3TJH1_MOUSE Putative uncharacterized protein OS=Mus musculus GN=Gnai3 PE=2 SV=1;sp|Q9DC51|GNAI3_MOUSE Guanine nucleotide-binding protein G(k) subunit alpha OS=Mus musculus GN=Gnai3 PE=1 SV=3
3.57403	Q3TWE3	Protein disulfide-isomerase	P4hb	ER	Enzymes	Isomerases	-S-S-related			tr|Q3TWE3|Q3TWE3_MOUSE Protein disulfide-isomerase OS=Mus musculus GN=P4hb PE=2 SV=1;tr|Q3THC3|Q3THC3_MOUSE Protein disulfide-isomerase OS=Mus musculus GN=P4hb PE=2 SV=1;tr|Q3TF72|Q3TF72_MOUSE Protein disulfide-isomerase OS=Mus musculus GN=P4hb PE=2 SV=1;s
3.52393	J3KMM5	Calcium-transporting ATPase;Sarcoplasmic/endoplasmic reticulum calcium ATPase 2	Atp2a2	ER	ATPase					tr|J3KMM5|J3KMM5_MOUSE Calcium-transporting ATPase OS=Mus musculus GN=Atp2a2 PE=1 SV=2;tr|Q5DTI2|Q5DTI2_MOUSE ATPase, Ca++ transporting, cardiac muscle, slow twitch 2, isoform CRA_b (Fragment) OS=Mus musculus GN=Atp2a2 PE=2 SV=1;sp|O55143|AT2A2_MOUSE Sarco
3.52206	Q9D1Q6	Endoplasmic reticulum resident protein 44	Erp44	ER						sp|Q9D1Q6|ERP44_MOUSE Endoplasmic reticulum resident protein 44 OS=Mus musculus GN=Erp44 PE=1 SV=1;tr|Q3URM4|Q3URM4_MOUSE Putative uncharacterized protein OS=Mus musculus GN=Erp44 PE=2 SV=1
3.50861	Q3THE2	Myosin regulatory light chain 12B;Myosin regulatory light polypeptide 9	Myl12b;Myl12a;Myl9	Others	Cytoskeleton and related proteins	Myosin				sp|Q3THE2|ML12B_MOUSE Myosin regulatory light chain 12B OS=Mus musculus GN=Myl12b PE=1 SV=2;tr|Q6ZWQ9|Q6ZWQ9_MOUSE MCG5400 OS=Mus musculus GN=Myl12a PE=1 SV=1;tr|Q9D6E6|Q9D6E6_MOUSE Putative uncharacterized protein OS=Mus musculus GN=Myl12a PE=2 SV=1;tr|Q9
3.48802	Q8BK72	28S ribosomal protein S27, mitochondrial	Mrps27	Contaminating proteins	ribosomal proteins					sp|Q8BK72|RT27_MOUSE 28S ribosomal protein S27, mitochondrial OS=Mus musculus GN=Mrps27 PE=1 SV=2;tr|Q80ZI4|Q80ZI4_MOUSE Mrps27 protein OS=Mus musculus GN=Mrps27 PE=2 SV=1
3.4767	Q9CQ22	Ragulator complex protein LAMTOR1	Lamtor1	Lysosomal proteins						sp|Q9CQ22|LTOR1_MOUSE Ragulator complex protein LAMTOR1 OS=Mus musculus GN=Lamtor1 PE=1 SV=1;tr|A0A0A6YX02|A0A0A6YX02_MOUSE Ragulator complex protein LAMTOR1 OS=Mus musculus GN=Lamtor1 PE=1 SV=1
3.46025	Q544R7	Heme oxygenase 2	Hmox2	ER	Enzymes	Oxidoreductases				tr|Q544R7|Q544R7_MOUSE Heme oxygenase (Decycling) 2 OS=Mus musculus GN=Hmox2 PE=1 SV=1;tr|Q3U6W4|Q3U6W4_MOUSE Putative uncharacterized protein OS=Mus musculus GN=Hmox2 PE=2 SV=1;sp|O70252|HMOX2_MOUSE Heme oxygenase 2 OS=Mus musculus GN=Hmox2 PE=1 SV=1;tr|D
3.42352	Q542I7	Ragulator complex protein LAMTOR3	Lamtor3	Lysosomal proteins						tr|Q542I7|Q542I7_MOUSE MCG121084 OS=Mus musculus GN=Lamtor3 PE=1 SV=1;tr|Q3TX23|Q3TX23_MOUSE Putative uncharacterized protein OS=Mus musculus GN=Lamtor3 PE=2 SV=1;sp|O88653|LTOR3_MOUSE Ragulator complex protein LAMTOR3 OS=Mus musculus GN=Lamtor3 PE=1 SV=1;
3.41128	Q9CZU6	Citrate synthase, mitochondrial;Citrate synthase	Cs	Mitochondrial proteins						sp|Q9CZU6|CISY_MOUSE Citrate synthase, mitochondrial OS=Mus musculus GN=Cs PE=1 SV=1;tr|Q0QEL9|Q0QEL9_MOUSE Citrate synthase (Fragment) OS=Mus musculus GN=Cs PE=2 SV=1
3.36595	Q9Z2I0	LETM1 and EF-hand domain-containing protein 1, mitochondrial	Letm1	Mitochondrial proteins						sp|Q9Z2I0|LETM1_MOUSE LETM1 and EF-hand domain-containing protein 1, mitochondrial OS=Mus musculus GN=Letm1 PE=1 SV=1
3.36018	Q3U9U5	B-cell receptor-associated protein 31	Bcap31	ER	Chaperones					tr|Q3U9U5|Q3U9U5_MOUSE Putative uncharacterized protein OS=Mus musculus GN=Bcap31 PE=2 SV=1;sp|Q61335|BAP31_MOUSE B-cell receptor-associated protein 31 OS=Mus musculus GN=Bcap31 PE=1 SV=4
3.35251	Q3TWN8	Delta-1-pyrroline-5-carboxylate synthase;Glutamate 5-kinase;Gamma-glutamyl phosphate reductase	Aldh18a1	Mitochondrial proteins						tr|Q3TWN8|Q3TWN8_MOUSE Putative uncharacterized protein OS=Mus musculus GN=Aldh18a1 PE=2 SV=1;sp|Q9Z110|P5CS_MOUSE Delta-1-pyrroline-5-carboxylate synthase OS=Mus musculus GN=Aldh18a1 PE=1 SV=2;tr|Q3UGW8|Q3UGW8_MOUSE Putative uncharacterized protein (Fragm
3.33748	Q3UCZ5	Tyrosine-protein phosphatase non-receptor type;Tyrosine-protein phosphatase non-receptor type 1	Ptpn1	ER	Enzymes	protein modification	Hydrolases	Phosphatases		tr|Q3UCZ5|Q3UCZ5_MOUSE Tyrosine-protein phosphatase non-receptor type OS=Mus musculus GN=Ptpn1 PE=2 SV=1;tr|Q3TZW9|Q3TZW9_MOUSE Tyrosine-protein phosphatase non-receptor type OS=Mus musculus GN=Ptpn1 PE=1 SV=1;sp|P35821|PTN1_MOUSE Tyrosine-protein phosphat
3.32895	Q9CRB9	MICOS complex subunit Mic19	Chchd3	Mitochondrial proteins						sp|Q9CRB9|MIC19_MOUSE MICOS complex subunit Mic19 OS=Mus musculus GN=Chchd3 PE=1 SV=1;tr|Q9D9P1|Q9D9P1_MOUSE MICOS complex subunit OS=Mus musculus GN=Chchd3 PE=1 SV=1;tr|Q91VG6|Q91VG6_MOUSE MICOS complex subunit (Fragment) OS=Mus musculus GN=Chchd3 PE=2 SV
3.32655	Q921H8	3-ketoacyl-CoA thiolase A, peroxisomal;3-ketoacyl-CoA thiolase B, peroxisomal	Acaa1a;Acaa1b	Peroxisomal proteins						sp|Q921H8|THIKA_MOUSE 3-ketoacyl-CoA thiolase A, peroxisomal OS=Mus musculus GN=Acaa1a PE=1 SV=1;tr|H3BKL5|H3BKL5_MOUSE 3-ketoacyl-CoA thiolase A, peroxisomal OS=Mus musculus GN=Acaa1a PE=1 SV=1;tr|Q3UPU8|Q3UPU8_MOUSE Putative uncharacterized protein OS=Mu
3.30021	Q9DB77	Cytochrome b-c1 complex subunit 2, mitochondrial	Uqcrc2	Mitochondrial proteins						sp|Q9DB77|QCR2_MOUSE Cytochrome b-c1 complex subunit 2, mitochondrial OS=Mus musculus GN=Uqcrc2 PE=1 SV=1
3.25937	Q9CPQ3	Mitochondrial import receptor subunit TOM22 homolog	Tomm22	Mitochondrial proteins						sp|Q9CPQ3|TOM22_MOUSE Mitochondrial import receptor subunit TOM22 homolog OS=Mus musculus GN=Tomm22 PE=1 SV=3;tr|Q3UBW3|Q3UBW3_MOUSE Putative uncharacterized protein OS=Mus musculus GN=Tomm22 PE=2 SV=1
3.24976	Q3TWM9	Prosaposin	Psap	Others	extracellular matrix					tr|Q3TWM9|Q3TWM9_MOUSE Putative uncharacterized protein (Fragment) OS=Mus musculus GN=Psap PE=2 SV=1;tr|Q3UAS4|Q3UAS4_MOUSE Putative uncharacterized protein OS=Mus musculus GN=Psap PE=2 SV=1;tr|Q3UE29|Q3UE29_MOUSE Putative uncharacterized protein OS=Mus mu
3.24295	Q642K0	Myosin light polypeptide 6	Myl6	Others	Cytoskeleton and related proteins	Myosin				tr|Q642K0|Q642K0_MOUSE MCG140959, isoform CRA_a OS=Mus musculus GN=Myl6 PE=2 SV=1;sp|Q60605|MYL6_MOUSE Myosin light polypeptide 6 OS=Mus musculus GN=Myl6 PE=1 SV=3;tr|Q3TIG9|Q3TIG9_MOUSE Putative uncharacterized protein OS=Mus musculus GN=Myl6 PE=2 SV=1
3.23915	Q3TD54	Nicastrin	Ncstn	Cell surface molecules	Signalling proteins					tr|Q3TD54|Q3TD54_MOUSE Putative uncharacterized protein OS=Mus musculus GN=Ncstn PE=2 SV=1;tr|Q3T9E5|Q3T9E5_MOUSE Putative uncharacterized protein OS=Mus musculus GN=Ncstn PE=2 SV=1;tr|Q6ZQF2|Q6ZQF2_MOUSE MKIAA0253 protein (Fragment) OS=Mus musculus GN=Ncs
3.23912	Q78E61	Antigen peptide transporter 1	Tap1	Cell surface molecules	Receptor, channel and transporter proteins	Antigen transport	MHC-I peptide-loading			tr|Q78E61|Q78E61_MOUSE TAP1-g7 OS=Mus musculus GN=Tap1 PE=2 SV=1;tr|Q62429|Q62429_MOUSE TAP1-k OS=Mus musculus GN=Tap1 PE=2 SV=1;tr|Q62428|Q62428_MOUSE TAP1-f OS=Mus musculus GN=Tap1 PE=2 SV=1;tr|Q3U6V4|Q3U6V4_MOUSE Putative uncharacterized protein OS=Mus
3.22635	Q3UJQ9	Succinyl-CoA:3-ketoacid-coenzyme A transferase;Succinyl-CoA:3-ketoacid coenzyme A transferase 1, mitochondrial	Oxct1	Mitochondrial proteins						tr|Q3UJQ9|Q3UJQ9_MOUSE Succinyl-CoA:3-ketoacid-coenzyme A transferase OS=Mus musculus GN=Oxct1 PE=1 SV=1;sp|Q9D0K2|SCOT1_MOUSE Succinyl-CoA:3-ketoacid coenzyme A transferase 1, mitochondrial OS=Mus musculus GN=Oxct1 PE=1 SV=1;tr|Q3U9P7|Q3U9P7_MOUSE Succiny
3.21892	Q3TND1	Peptidyl-prolyl cis-trans isomerase;Peptidyl-prolyl cis-trans isomerase FKBP2	Fkbp2	ER	Enzymes	Isomerases	Cis-trans Isomerases			tr|Q3TND1|Q3TND1_MOUSE Peptidyl-prolyl cis-trans isomerase OS=Mus musculus GN=Fkbp2 PE=1 SV=1;sp|P45878|FKBP2_MOUSE Peptidyl-prolyl cis-trans isomerase FKBP2 OS=Mus musculus GN=Fkbp2 PE=1 SV=1;tr|Q3UND3|Q3UND3_MOUSE Peptidyl-prolyl cis-trans isomerase OS=M
3.21706	E9Q035	Signal recognition particle receptor subunit beta	Gm20425;Srprb	ER	Rough ER					tr|E9Q035|E9Q035_MOUSE Protein Gm20425 OS=Mus musculus GN=Gm20425 PE=4 SV=1;sp|P47758|SRPRB_MOUSE Signal recognition particle receptor subunit beta OS=Mus musculus GN=Srprb PE=1 SV=1;tr|Q542X6|Q542X6_MOUSE Putative uncharacterized protein OS=Mus musculus G
3.20421	Q8C2M0	Cathepsin W	Ctsw	cytotoxic granules	Enzymes	Hydrolases	Peptide hydrolase	Cysteine endopeptidase		tr|Q8C2M0|Q8C2M0_MOUSE Cathepsin W OS=Mus musculus GN=Ctsw PE=2 SV=1;sp|P56203|CATW_MOUSE Cathepsin W OS=Mus musculus GN=Ctsw PE=2 SV=2
3.18355	Q3TI40	Metaxin-2	Mtx2	Mitochondrial proteins						tr|Q3TI40|Q3TI40_MOUSE Putative uncharacterized protein OS=Mus musculus GN=Mtx2 PE=2 SV=1;tr|Q3TI19|Q3TI19_MOUSE Putative uncharacterized protein OS=Mus musculus GN=Mtx2 PE=2 SV=1;tr|Q2M4G1|Q2M4G1_MOUSE Metaxin 2 OS=Mus musculus GN=Mtx2 PE=4 SV=1;sp|O88441
3.13962	Q99LC5	Electron transfer flavoprotein subunit alpha, mitochondrial	Etfa	Mitochondrial proteins						sp|Q99LC5|ETFA_MOUSE Electron transfer flavoprotein subunit alpha, mitochondrial OS=Mus musculus GN=Etfa PE=1 SV=2
3.10013	O08749	Dihydrolipoyl dehydrogenase, mitochondrial;Dihydrolipoyl dehydrogenase	Dld	Mitochondrial proteins						sp|O08749|DLDH_MOUSE Dihydrolipoyl dehydrogenase, mitochondrial OS=Mus musculus GN=Dld PE=1 SV=2;tr|Q3TIE8|Q3TIE8_MOUSE Dihydrolipoyl dehydrogenase OS=Mus musculus GN=Dld PE=2 SV=1
3.09851	Q564E2	L-lactate dehydrogenase;L-lactate dehydrogenase A chain	Ldha	Cytosolic	Enzymes	Oxidoreductases				tr|Q564E2|Q564E2_MOUSE L-lactate dehydrogenase OS=Mus musculus GN=Ldha PE=1 SV=1;tr|Q3TI99|Q3TI99_MOUSE L-lactate dehydrogenase OS=Mus musculus GN=Ldha PE=2 SV=1;tr|Q3TCI7|Q3TCI7_MOUSE L-lactate dehydrogenase OS=Mus musculus GN=Ldha PE=2 SV=1;tr|G5E8N5|G5E
3.09343	Q3U9V4	Guanine nucleotide-binding protein G(I)/G(S)/G(T) subunit beta-2	Gnb2	Others	Signalling proteins	G proteins				tr|Q3U9V4|Q3U9V4_MOUSE Guanine nucleotide binding protein, beta 2, isoform CRA_a OS=Mus musculus GN=Gnb2 PE=1 SV=1;tr|E9QKR0|E9QKR0_MOUSE Guanine nucleotide-binding protein G(I)/G(S)/G(T) subunit beta-2 OS=Mus musculus GN=Gnb2 PE=1 SV=1;sp|P62880|GBB2_MOUS
3.08547	Q9D037	ATP synthase subunit g, mitochondrial	Atp5l	Mitochondrial proteins						tr|Q9D037|Q9D037_MOUSE Putative uncharacterized protein OS=Mus musculus GN=Atp5l PE=2 SV=1;tr|Q9CQY3|Q9CQY3_MOUSE Putative uncharacterized protein OS=Mus musculus GN=Atp5l PE=2 SV=1;sp|Q9CPQ8|ATP5L_MOUSE ATP synthase subunit g, mitochondrial OS=Mus musculu
3.08412	P50516	V-type proton ATPase catalytic subunit A	Atp6v1a	cytotoxic granules	V-ATPase					sp|P50516|VATA_MOUSE V-type proton ATPase catalytic subunit A OS=Mus musculus GN=Atp6v1a PE=1 SV=2
3.08315	Q3TIC8	Cytochrome b-c1 complex subunit 1, mitochondrial	Uqcrc1	Mitochondrial proteins						tr|Q3TIC8|Q3TIC8_MOUSE Putative uncharacterized protein OS=Mus musculus GN=Uqcrc1 PE=2 SV=1;sp|Q9CZ13|QCR1_MOUSE Cytochrome b-c1 complex subunit 1, mitochondrial OS=Mus musculus GN=Uqcrc1 PE=1 SV=2;tr|Q3THM1|Q3THM1_MOUSE Putative uncharacterized protein OS
3.07495	Q3TMZ1	Pyrroline-5-carboxylate reductase;Pyrroline-5-carboxylate reductase 2	Pycr2	Mitochondrial proteins						tr|Q3TMZ1|Q3TMZ1_MOUSE Pyrroline-5-carboxylate reductase OS=Mus musculus GN=Pycr2 PE=1 SV=1;tr|Q3TJ21|Q3TJ21_MOUSE Pyrroline-5-carboxylate reductase OS=Mus musculus GN=Pycr2 PE=2 SV=1;sp|Q922Q4|P5CR2_MOUSE Pyrroline-5-carboxylate reductase 2 OS=Mus musculu
3.07307	Q3U0T9	Ras-related protein Rab-35	Rab35	Others	SNAREs and trafficking proteins	Rab GTPases				tr|Q3U0T9|Q3U0T9_MOUSE RAB35, member RAS oncogene family OS=Mus musculus GN=Rab35 PE=1 SV=1;sp|Q6PHN9|RAB35_MOUSE Ras-related protein Rab-35 OS=Mus musculus GN=Rab35 PE=1 SV=1
3.06523	Q9DBH5	Vesicular integral-membrane protein VIP36	Lman2	Golgi	SNAREs and trafficking proteins					sp|Q9DBH5|LMAN2_MOUSE Vesicular integral-membrane protein VIP36 OS=Mus musculus GN=Lman2 PE=1 SV=2
3.02558	Q18PH8	Cd48	Cd48	Cell surface molecules	CD molecules					tr|Q18PH8|Q18PH8_MOUSE CD48 OS=Mus musculus GN=Cd48 PE=2 SV=1;tr|Q3UK50|Q3UK50_MOUSE Putative uncharacterized protein OS=Mus musculus GN=Cd48 PE=2 SV=1;tr|Q8C2T1|Q8C2T1_MOUSE CD48 antigen, isoform CRA_c OS=Mus musculus GN=Cd48 PE=2 SV=1
3.02151	Q8BLF7	Solute carrier family 2, facilitated glucose transporter member 3	Slc2a3	Cell surface molecules	Receptor, channel and transporter proteins					tr|Q8BLF7|Q8BLF7_MOUSE Putative uncharacterized protein OS=Mus musculus GN=Slc2a3 PE=2 SV=1;tr|Q4FJP8|Q4FJP8_MOUSE Slc2a3 protein OS=Mus musculus GN=Slc2a3 PE=2 SV=1;tr|Q3TPL8|Q3TPL8_MOUSE Solute carrier family 2 (Facilitated glucose transporter), member 3
3.01614	Q3UME9	Mannosyl-oligosaccharide glucosidase	Mogs	ER	Enzymes					tr|Q3UME9|Q3UME9_MOUSE Putative uncharacterized protein OS=Mus musculus GN=Mogs PE=2 SV=1;tr|Q3U026|Q3U026_MOUSE Putative uncharacterized protein OS=Mus musculus GN=Mogs PE=2 SV=1;sp|Q80UM7|MOGS_MOUSE Mannosyl-oligosaccharide glucosidase OS=Mus musculus GN
3.00638	A2AQR0	Glycerol-3-phosphate dehydrogenase;Glycerol-3-phosphate dehydrogenase, mitochondrial	Gpd2	Mitochondrial proteins						tr|A2AQR0|A2AQR0_MOUSE Glycerol-3-phosphate dehydrogenase OS=Mus musculus GN=Gpd2 PE=1 SV=1;sp|Q64521|GPDM_MOUSE Glycerol-3-phosphate dehydrogenase, mitochondrial OS=Mus musculus GN=Gpd2 PE=1 SV=2
2.98948	A0A0U1RNN5	Leukosialin/CD43	Spn	Cell surface molecules	CD molecules					tr|A0A0U1RNN5|A0A0U1RNN5_MOUSE Leukosialin (Fragment) OS=Mus musculus GN=Spn PE=1 SV=1;tr|Q544C5|Q544C5_MOUSE Leukosialin OS=Mus musculus GN=Spn PE=1 SV=1;sp|P15702|LEUK_MOUSE Leukosialin OS=Mus musculus GN=Spn PE=1 SV=1
2.97858	A0A0R4J0Z1	Protein disulfide-isomerase A4	Pdia4	ER	Enzymes	Isomerases	-S-S-related			tr|A0A0R4J0Z1|A0A0R4J0Z1_MOUSE Protein disulfide-isomerase A4 OS=Mus musculus GN=Pdia4 PE=1 SV=1;sp|P08003|PDIA4_MOUSE Protein disulfide-isomerase A4 OS=Mus musculus GN=Pdia4 PE=1 SV=3
2.96704	Q3TW82	Beta-glucuronidase	Gusb	Lysosomal proteins	Enzymes	Hydrolases	Glycosylases	Glycosidases		tr|Q3TW82|Q3TW82_MOUSE Beta-glucuronidase OS=Mus musculus GN=Gusb PE=2 SV=1;sp|P12265|BGLR_MOUSE Beta-glucuronidase OS=Mus musculus GN=Gusb PE=1 SV=2
2.95369	B2RTM0	Histone H4	Hist2h4;Hist1h4a	Contaminating proteins	nuclear proteins					tr|B2RTM0|B2RTM0_MOUSE Histone H4 OS=Mus musculus GN=Hist2h4 PE=1 SV=1;sp|P62806|H4_MOUSE Histone H4 OS=Mus musculus GN=Hist1h4a PE=1 SV=2;tr|Q61667|Q61667_MOUSE Histone H4 (Fragment) OS=Mus musculus PE=3 SV=1
2.94852	Q3TH64	Cytochrome b5 type B	Cyb5b	Mitochondrial proteins						tr|Q3TH64|Q3TH64_MOUSE Putative uncharacterized protein OS=Mus musculus GN=Cyb5b PE=2 SV=1;sp|Q9CQX2|CYB5B_MOUSE Cytochrome b5 type B OS=Mus musculus GN=Cyb5b PE=1 SV=1;tr|Q3TN44|Q3TN44_MOUSE Putative uncharacterized protein OS=Mus musculus GN=Cyb5b PE=2 S
2.92927	Q8R3X4	Mitochondrial import inner membrane translocase subunit TIM44	Timm44	Mitochondrial proteins						tr|Q8R3X4|Q8R3X4_MOUSE Timm44 protein (Fragment) OS=Mus musculus GN=Timm44 PE=2 SV=1;sp|O35857|TIM44_MOUSE Mitochondrial import inner membrane translocase subunit TIM44 OS=Mus musculus GN=Timm44 PE=1 SV=2
2.92922	Q8VC72	NADH dehydrogenase [ubiquinone] iron-sulfur protein 8, mitochondrial	Ndufs8	Mitochondrial proteins						tr|Q8VC72|Q8VC72_MOUSE NADH dehydrogenase (Ubiquinone) Fe-S protein 8 OS=Mus musculus GN=Ndufs8 PE=2 SV=2;tr|Q5M9P5|Q5M9P5_MOUSE NADH dehydrogenase (Ubiquinone) Fe-S protein 8 OS=Mus musculus GN=Ndufs8 PE=1 SV=1;sp|Q8K3J1|NDUS8_MOUSE NADH dehydrogenase [ub
2.90799	Q925I1	ATPase family AAA domain-containing protein 3	Atad3	Mitochondrial proteins						sp|Q925I1|ATAD3_MOUSE ATPase family AAA domain-containing protein 3 OS=Mus musculus GN=Atad3 PE=1 SV=1
2.89965	Q91WS8	Medium-chain specific acyl-CoA dehydrogenase, mitochondrial	Acadm	Mitochondrial proteins						tr|Q91WS8|Q91WS8_MOUSE Acyl-Coenzyme A dehydrogenase, medium chain OS=Mus musculus GN=Acadm PE=2 SV=1;sp|P45952|ACADM_MOUSE Medium-chain specific acyl-CoA dehydrogenase, mitochondrial OS=Mus musculus GN=Acadm PE=1 SV=1;tr|Q8BJT5|Q8BJT5_MOUSE Putative uncha
2.88385	Q9ESW4	Acylglycerol kinase, mitochondrial	Agk	Mitochondrial proteins						sp|Q9ESW4|AGK_MOUSE Acylglycerol kinase, mitochondrial OS=Mus musculus GN=Agk PE=1 SV=1
2.86819	Q9WV55	Vesicle-associated membrane protein-associated protein A	Vapa	Others	SNAREs and trafficking proteins					sp|Q9WV55|VAPA_MOUSE Vesicle-associated membrane protein-associated protein A OS=Mus musculus GN=Vapa PE=1 SV=2
2.8593	Q99KV1	DnaJ homolog subfamily B member 11	Dnajb11	ER	Chaperones					sp|Q99KV1|DJB11_MOUSE DnaJ homolog subfamily B member 11 OS=Mus musculus GN=Dnajb11 PE=1 SV=1
2.85617	P05213	Tubulin alpha-1B chain	Tuba1b	Others	Cytoskeleton and related proteins	Tubulin				sp|P05213|TBA1B_MOUSE Tubulin alpha-1B chain OS=Mus musculus GN=Tuba1b PE=1 SV=2;tr|Q99KA2|Q99KA2_MOUSE Tuba1b protein (Fragment) OS=Mus musculus GN=Tuba1b PE=2 SV=1
2.84098	Q9Z2P7	Vesicle transport through interaction with t-SNAREs homolog 1B	Vti1b	cytotoxic granules	SNAREs and trafficking proteins	SNARE protein				tr|Q9Z2P7|Q9Z2P7_MOUSE GES30 OS=Mus musculus GN=Vti1b PE=2 SV=1;tr|Q91XH6|Q91XH6_MOUSE Vesicle transport through interaction with t-SNAREs 1B homolog OS=Mus musculus GN=Vti1b PE=1 SV=1;sp|O88384|VTI1B_MOUSE Vesicle transport through interaction with t-SNAR
2.8048	Q6ZWZ7	60S ribosomal protein L17	Rpl17	Contaminating proteins	ribosomal proteins					tr|Q6ZWZ7|Q6ZWZ7_MOUSE 60S ribosomal protein L17 OS=Mus musculus GN=Rpl17 PE=1 SV=1;tr|Q6PHZ1|Q6PHZ1_MOUSE Rpl17 protein OS=Mus musculus GN=Rpl17 PE=2 SV=1;tr|Q505B1|Q505B1_MOUSE Rpl17 protein (Fragment) OS=Mus musculus GN=Rpl17 PE=2 SV=1;tr|Q80V08|Q80V08_
2.80451	O35114	Lysosome membrane protein 2	Scarb2	lysosomal proteins						sp|O35114|SCRB2_MOUSE Lysosome membrane protein 2 OS=Mus musculus GN=Scarb2 PE=1 SV=3
2.80382	Q8K4Z5	Splicing factor 3A subunit 1	Sf3a1	Contaminating proteins	nuclear proteins					sp|Q8K4Z5|SF3A1_MOUSE Splicing factor 3A subunit 1 OS=Mus musculus GN=Sf3a1 PE=1 SV=1;tr|Q3TVM1|Q3TVM1_MOUSE Putative uncharacterized protein OS=Mus musculus GN=Sf3a1 PE=2 SV=1
2.79792	Q9CYL5	Golgi-associated plant pathogenesis-related protein 1	Glipr2	Others	Golgi					sp|Q9CYL5|GAPR1_MOUSE Golgi-associated plant pathogenesis-related protein 1 OS=Mus musculus GN=Glipr2 PE=1 SV=3;tr|B1AWD6|B1AWD6_MOUSE Golgi-associated plant pathogenesis-related protein 1 OS=Mus musculus GN=Glipr2 PE=1 SV=1
2.7668	Q3TIU7	NADH-ubiquinone oxidoreductase 75 kDa subunit, mitochondrial	Ndufs1	Mitochondrial proteins						tr|Q3TIU7|Q3TIU7_MOUSE Putative uncharacterized protein OS=Mus musculus GN=Ndufs1 PE=2 SV=1;tr|Q3UIQ2|Q3UIQ2_MOUSE Putative uncharacterized protein OS=Mus musculus GN=Ndufs1 PE=2 SV=1;sp|Q91VD9|NDUS1_MOUSE NADH-ubiquinone oxidoreductase 75 kDa subunit, mit
2.76445	Q3UA17	Mitochondrial carrier homolog 2	Mtch2	Mitochondrial proteins						tr|Q3UA17|Q3UA17_MOUSE Putative uncharacterized protein OS=Mus musculus GN=Mtch2 PE=2 SV=1;sp|Q791V5|MTCH2_MOUSE Mitochondrial carrier homolog 2 OS=Mus musculus GN=Mtch2 PE=1 SV=1;tr|A2AFW6|A2AFW6_MOUSE Mitochondrial carrier homolog 2 OS=Mus musculus GN=Mt
2.75895	A1A4T2	Neutral alpha-glucosidase AB	Ganab	Others	Golgi	Enzymes	Protein glycosylation	Lyases	Glycosidases	tr|A1A4T2|A1A4T2_MOUSE Alpha glucosidase 2 alpha neutral subunit OS=Mus musculus GN=Ganab PE=2 SV=1;sp|Q8BHN3|GANAB_MOUSE Neutral alpha-glucosidase AB OS=Mus musculus GN=Ganab PE=1 SV=1;tr|Q3UE86|Q3UE86_MOUSE Putative uncharacterized protein (Fragment) OS=
2.75173	Q99KI0	Aconitate hydratase, mitochondrial	Aco2	Mitochondrial proteins						sp|Q99KI0|ACON_MOUSE Aconitate hydratase, mitochondrial OS=Mus musculus GN=Aco2 PE=1 SV=1
2.73792	Q3U9G2	78 kDa glucose-regulated protein	Hspa5	ER	Chaperones					tr|Q3U9G2|Q3U9G2_MOUSE Putative uncharacterized protein OS=Mus musculus GN=Hspa5 PE=2 SV=1;sp|P20029|GRP78_MOUSE 78 kDa glucose-regulated protein OS=Mus musculus GN=Hspa5 PE=1 SV=3;tr|Q9DC41|Q9DC41_MOUSE Putative uncharacterized protein OS=Mus musculus GN=
2.73228	Q3THH1	Protein disulfide-isomerase A6	Pdia6	ER	Enzymes	Isomerases	-S-S-related			tr|Q3THH1|Q3THH1_MOUSE Putative uncharacterized protein OS=Mus musculus GN=Pdia6 PE=2 SV=1;sp|Q922R8|PDIA6_MOUSE Protein disulfide-isomerase A6 OS=Mus musculus GN=Pdia6 PE=1 SV=3
2.73149	Q4VAE8	NADH dehydrogenase [ubiquinone] 1 beta subcomplex subunit 4	Ndufb4	Mitochondrial proteins						tr|Q4VAE8|Q4VAE8_MOUSE Ndufb4 protein (Fragment) OS=Mus musculus GN=Ndufb4 PE=2 SV=1;sp|Q9CQC7|NDUB4_MOUSE NADH dehydrogenase [ubiquinone] 1 beta subcomplex subunit 4 OS=Mus musculus GN=Ndufb4 PE=1 SV=3;tr|Q9DBH2|Q9DBH2_MOUSE Putative uncharacterized prote
2.73027	Q8BGH2	Sorting and assembly machinery component 50 homolog	Samm50	Mitochondrial proteins						sp|Q8BGH2|SAM50_MOUSE Sorting and assembly machinery component 50 homolog OS=Mus musculus GN=Samm50 PE=1 SV=1
2.72085	Q9CXW2	28S ribosomal protein S22, mitochondrial	Mrps22	Mitochondrial proteins						sp|Q9CXW2|RT22_MOUSE 28S ribosomal protein S22, mitochondrial OS=Mus musculus GN=Mrps22 PE=1 SV=1
2.71552	P56480	ATP synthase subunit beta, mitochondrial	Atp5b	Mitochondrial proteins						sp|P56480|ATPB_MOUSE ATP synthase subunit beta, mitochondrial OS=Mus musculus GN=Atp5b PE=1 SV=2
2.7114	Q3TKM5	Isocitrate dehydrogenase [NAD] subunit, mitochondrial;Isocitrate dehydrogenase [NAD] subunit gamma 1, mitochondrial	Idh3g	Mitochondrial proteins						tr|Q3TKM5|Q3TKM5_MOUSE Isocitrate dehydrogenase [NAD] subunit, mitochondrial OS=Mus musculus GN=Idh3g PE=2 SV=1;tr|Q3TGZ3|Q3TGZ3_MOUSE Isocitrate dehydrogenase [NAD] subunit, mitochondrial OS=Mus musculus GN=Idh3g PE=1 SV=1;sp|P70404|IDHG1_MOUSE Isocitrate
2.70491	Q8BPS5	Monocarboxylate transporter 1	Slc16a1	Cell surface molecules	Receptor, channel and transporter proteins					tr|Q8BPS5|Q8BPS5_MOUSE Putative uncharacterized protein OS=Mus musculus GN=Slc16a1 PE=2 SV=2;tr|Q8C2E6|Q8C2E6_MOUSE Putative uncharacterized protein OS=Mus musculus GN=Slc16a1 PE=2 SV=1;tr|Q544N9|Q544N9_MOUSE Monocarboxylate transporter 1 OS=Mus musculus G
2.6944	Q3UQM7	Large neutral amino acids transporter small subunit 1	Slc7a5	Cell surface molecules	Receptor, channel and transporter proteins					tr|Q3UQM7|Q3UQM7_MOUSE Putative uncharacterized protein OS=Mus musculus GN=Slc7a5 PE=2 SV=1;sp|Q9Z127|LAT1_MOUSE Large neutral amino acids transporter small subunit 1 OS=Mus musculus GN=Slc7a5 PE=1 SV=2
2.68848	Q6PB52	Alpha-2-macroglobulin receptor-associated protein	Lrpap1	ER	Chaperones					tr|Q6PB52|Q6PB52_MOUSE Lrpap1 protein (Fragment) OS=Mus musculus GN=Lrpap1 PE=2 SV=1;tr|Q6PEM5|Q6PEM5_MOUSE Lrpap1 protein (Fragment) OS=Mus musculus GN=Lrpap1 PE=2 SV=1;tr|Q5D0B0|Q5D0B0_MOUSE Lrpap1 protein (Fragment) OS=Mus musculus GN=Lrpap1 PE=2 SV=1;t
2.68386	O88983	Syntaxin-8	Stx8	Lysosomal proteins	SNAREs and trafficking proteins	SNARE protein				sp|O88983|STX8_MOUSE Syntaxin-8 OS=Mus musculus GN=Stx8 PE=1 SV=1
2.68123	Q91V61	Sideroflexin-3	Sfxn3	Mitochondrial proteins						sp|Q91V61|SFXN3_MOUSE Sideroflexin-3 OS=Mus musculus GN=Sfxn3 PE=1 SV=1;tr|Q3U4F0|Q3U4F0_MOUSE Sideroflexin-3 OS=Mus musculus GN=Sfxn3 PE=1 SV=1
2.66521	Q9D2D1	Carboxypeptidase;Lysosomal protective protein;Lysosomal protective protein 32 kDa chain;Lysosomal protective protein 20 kDa chain	Ctsa	Lysosomal proteins	Enzymes	Hydrolases	Peptide hydrolase	Serine-type carboxypeptidases		tr|Q9D2D1|Q9D2D1_MOUSE Carboxypeptidase OS=Mus musculus GN=Ctsa PE=2 SV=1;tr|Q544R6|Q544R6_MOUSE Carboxypeptidase OS=Mus musculus GN=Ctsa PE=1 SV=1;tr|G3X8T3|G3X8T3_MOUSE Carboxypeptidase OS=Mus musculus GN=Ctsa PE=1 SV=1;sp|P16675|PPGB_MOUSE Lysosomal pro
2.66441	Q3TLL6	Eukaryotic initiation factor 4A-I;Eukaryotic initiation factor 4A-II;Eukaryotic initiation factor 4A-II, N-terminally processed	Eif4a1;Eif4a2	Contaminating proteins	Translation-related					tr|Q3TLL6|Q3TLL6_MOUSE Putative uncharacterized protein OS=Mus musculus GN=Eif4a1 PE=2 SV=1;tr|Q4FZL1|Q4FZL1_MOUSE Eif4a1 protein (Fragment) OS=Mus musculus GN=Eif4a1 PE=2 SV=1;tr|Q5F2A7|Q5F2A7_MOUSE Eukaryotic initiation factor 4A-I OS=Mus musculus GN=Eif
2.64971	Q9D2G2	Dihydrolipoyllysine-residue succinyltransferase component of 2-oxoglutarate dehydrogenase complex, mitochondrial	Dlst	Mitochondrial proteins						sp|Q9D2G2|ODO2_MOUSE Dihydrolipoyllysine-residue succinyltransferase component of 2-oxoglutarate dehydrogenase complex, mitochondrial OS=Mus musculus GN=Dlst PE=1 SV=1
2.64749	P17751	Triosephosphate isomerase	Tpi1	Cytosolic	Enzymes	Glycolysis	Isomerases	Intramolecular isomerases		sp|P17751|TPIS_MOUSE Triosephosphate isomerase OS=Mus musculus GN=Tpi1 PE=1 SV=4;tr|H7BXC3|H7BXC3_MOUSE Triosephosphate isomerase OS=Mus musculus GN=Tpi1 PE=1 SV=1
2.63888	P57759	Endoplasmic reticulum resident protein 29	Erp29	ER						sp|P57759|ERP29_MOUSE Endoplasmic reticulum resident protein 29 OS=Mus musculus GN=Erp29 PE=1 SV=2
2.62618	Q5SW88	Ras-related protein Rab-1A	Rab1;Rab1A	Others	SNAREs and trafficking proteins	Rab GTPases				tr|Q5SW88|Q5SW88_MOUSE Protein Rab1a OS=Mus musculus GN=Rab1a PE=1 SV=1;tr|Q3UB66|Q3UB66_MOUSE Putative uncharacterized protein OS=Mus musculus GN=Rab1a PE=2 SV=1;tr|Q0PD67|Q0PD67_MOUSE RAB1, member RAS oncogene family, isoform CRA_a OS=Mus musculus GN=Rab
2.62448	Q8C1D0		Spcs3	ER	Enzymes	Hydrolases	Peptide hydrolase			tr|Q8C1D0|Q8C1D0_MOUSE Putative uncharacterized protein OS=Mus musculus GN=Spcs3 PE=2 SV=1;tr|Q6ZWQ7|Q6ZWQ7_MOUSE Signal peptidase complex subunit 3 OS=Mus musculus GN=Spcs3 PE=1 SV=1
2.6198	F8WHM5	Golgi apparatus protein 1	Glg1	Others	Golgi					tr|F8WHM5|F8WHM5_MOUSE Golgi apparatus protein 1 (Fragment) OS=Mus musculus GN=Glg1 PE=1 SV=1;tr|Q53WR6|Q53WR6_MOUSE E-selectin ligand 1 OS=Mus musculus GN=Glg1 PE=1 SV=1;sp|Q61543|GSLG1_MOUSE Golgi apparatus protein 1 OS=Mus musculus GN=Glg1 PE=1 SV=1
2.61832	Q8R2U8	[Pyruvate dehydrogenase (acetyl-transferring)] kinase isozyme 1, mitochondrial	Pdk1	Mitochondrial proteins						tr|Q8R2U8|Q8R2U8_MOUSE Pdk1 protein OS=Mus musculus GN=Pdk1 PE=2 SV=1;sp|Q8BFP9|PDK1_MOUSE [Pyruvate dehydrogenase (acetyl-transferring)] kinase isozyme 1, mitochondrial OS=Mus musculus GN=Pdk1 PE=1 SV=2
2.61606	B1AU25	Apoptosis-inducing factor 1, mitochondrial	Aifm1;Pdcd8	Mitochondrial proteins						tr|B1AU25|B1AU25_MOUSE Apoptosis-inducing factor 1, mitochondrial OS=Mus musculus GN=Aifm1 PE=1 SV=1;sp|Q9Z0X1|AIFM1_MOUSE Apoptosis-inducing factor 1, mitochondrial OS=Mus musculus GN=Aifm1 PE=1 SV=1;tr|Q2QKE3|Q2QKE3_MOUSE Apoptosis-inducing factor short
2.61428	P62071	Ras-related protein R-Ras2	Rras2	Others	SNAREs and trafficking proteins	Other GTPases				sp|P62071|RRAS2_MOUSE Ras-related protein R-Ras2 OS=Mus musculus GN=Rras2 PE=1 SV=1;tr|Q9CTF6|Q9CTF6_MOUSE Putative uncharacterized protein (Fragment) OS=Mus musculus GN=Rras2 PE=2 SV=1
2.61237	Q8JZN5	Acyl-CoA dehydrogenase family member 9, mitochondrial	Acad9	Mitochondrial proteins						sp|Q8JZN5|ACAD9_MOUSE Acyl-CoA dehydrogenase family member 9, mitochondrial OS=Mus musculus GN=Acad9 PE=1 SV=2
2.61168	Q91X69	T-cell surface glycoprotein CD5	Cd5	Cell surface molecules	CD molecules					tr|Q91X69|Q91X69_MOUSE CD5 antigen OS=Mus musculus GN=Cd5 PE=2 SV=1;tr|Q3UP78|Q3UP78_MOUSE T-cell surface glycoprotein CD5 OS=Mus musculus GN=Cd5 PE=1 SV=1;sp|P13379|CD5_MOUSE T-cell surface glycoprotein CD5 OS=Mus musculus GN=Cd5 PE=1 SV=1;tr|Q9ER20|Q9ER2
2.6102	P50544	Very long-chain specific acyl-CoA dehydrogenase, mitochondrial	Acadvl	Mitochondrial proteins						sp|P50544|ACADV_MOUSE Very long-chain specific acyl-CoA dehydrogenase, mitochondrial OS=Mus musculus GN=Acadvl PE=1 SV=3;tr|B1AR28|B1AR28_MOUSE Very long-chain-specific acyl-CoA dehydrogenase, mitochondrial OS=Mus musculus GN=Acadvl PE=1 SV=1;tr|Q3UJR6|Q3U
2.60763	Q9D5T0	ATPase family AAA domain-containing protein 1	Atad1	Peroxisomal proteins						sp|Q9D5T0|ATAD1_MOUSE ATPase family AAA domain-containing protein 1 OS=Mus musculus GN=Atad1 PE=1 SV=1;tr|Q9D9C1|Q9D9C1_MOUSE Putative uncharacterized protein (Fragment) OS=Mus musculus GN=Atad1 PE=2 SV=2
2.56741	Q9QXT0	Protein canopy homolog 2	Cnpy2	Others	Cytoskeleton and related proteins	Myosin-binding protein				sp|Q9QXT0|CNPY2_MOUSE Protein canopy homolog 2 OS=Mus musculus GN=Cnpy2 PE=1 SV=1
2.56389	Q8R502	Volume-regulated anion channel subunit LRRC8C	Lrrc8c	Others	Cytoskeleton and related proteins	Myosin-binding protein				sp|Q8R502|LRC8C_MOUSE Volume-regulated anion channel subunit LRRC8C OS=Mus musculus GN=Lrrc8c PE=1 SV=1;tr|Q3TNL3|Q3TNL3_MOUSE Putative uncharacterized protein (Fragment) OS=Mus musculus GN=Lrrc8c PE=2 SV=1
2.5575	Q3U8E7	Bifunctional methylenetetrahydrofolate dehydrogenase/cyclohydrolase, mitochondrial;NAD-dependent methylenetetrahydrofolate dehydrogenase;Methenyltetrahydrofolate cyclohydrolase	Mthfd2	Mitochondrial proteins						tr|Q3U8E7|Q3U8E7_MOUSE Putative uncharacterized protein OS=Mus musculus GN=Mthfd2 PE=2 SV=1;sp|P18155|MTDC_MOUSE Bifunctional methylenetetrahydrofolate dehydrogenase/cyclohydrolase, mitochondrial OS=Mus musculus GN=Mthfd2 PE=1 SV=1
2.55125	P24161	T-cell surface glycoprotein CD3 zeta chain;T-cell surface glycoprotein CD3 eta chain	Cd247	Cell surface molecules	CD molecules					sp|P24161|CD3Z_MOUSE T-cell surface glycoprotein CD3 zeta chain OS=Mus musculus GN=Cd247 PE=1 SV=1;tr|Q3UU54|Q3UU54_MOUSE T-cell surface glycoprotein CD3 zeta chain OS=Mus musculus GN=Cd247 PE=1 SV=1;tr|A2MZG6|A2MZG6_MOUSE CD3 theta OS=Mus musculus GN=Cd24
2.54372	P57784	U2 small nuclear ribonucleoprotein A	Snrpa1	Contaminating proteins	nuclear proteins					sp|P57784|RU2A_MOUSE U2 small nuclear ribonucleoprotein A OS=Mus musculus GN=Snrpa1 PE=1 SV=2;tr|G5E883|G5E883_MOUSE Small nuclear ribonucleoprotein polypeptide A, isoform CRA_a OS=Mus musculus GN=Snrpa1 PE=1 SV=1;tr|Q8BSH5|Q8BSH5_MOUSE Putative uncharac
2.5246	Q8CF81	ATP-dependent Clp protease proteolytic subunit;ATP-dependent Clp protease proteolytic subunit, mitochondrial	Clpp	Mitochondrial proteins						tr|Q8CF81|Q8CF81_MOUSE ATP-dependent Clp protease proteolytic subunit OS=Mus musculus GN=Clpp PE=2 SV=1;tr|Q3UGW4|Q3UGW4_MOUSE ATP-dependent Clp protease proteolytic subunit (Fragment) OS=Mus musculus GN=Clpp PE=2 SV=1;sp|O88696|CLPP_MOUSE ATP-dependent Cl
2.49817	Q3TUF3	Calumenin	Calu	ER						tr|Q3TUF3|Q3TUF3_MOUSE Calumenin OS=Mus musculus GN=Calu PE=1 SV=1;sp|O35887|CALU_MOUSE Calumenin OS=Mus musculus GN=Calu PE=1 SV=1;tr|Q3UG11|Q3UG11_MOUSE Putative uncharacterized protein OS=Mus musculus GN=Calu PE=2 SV=1;tr|G3UWV3|G3UWV3_MOUSE Calumenin O
2.48767	Syb2-mRFP	Syb2-mRFP	Syb2-mRFP	cytotoxic granules	SNAREs and trafficking proteins	SNARE protein				tr|Vamp2-mRFP|Vamp2-RFP_MOUSE Vesicle-associated membrane protein 2-mRFP
2.48179	Q9CQV1	Mitochondrial import inner membrane translocase subunit TIM16	Pam16	Mitochondrial proteins						sp|Q9CQV1|TIM16_MOUSE Mitochondrial import inner membrane translocase subunit TIM16 OS=Mus musculus GN=Pam16 PE=1 SV=1
2.4797	P62814	V-type proton ATPase subunit B, brain isoform	Atp6v1b2	cytotoxic granules	V-ATPase					sp|P62814|VATB2_MOUSE V-type proton ATPase subunit B, brain isoform OS=Mus musculus GN=Atp6v1b2 PE=1 SV=1
2.45399	Q9ES97	Reticulon-3	Rtn3	ER						sp|Q9ES97|RTN3_MOUSE Reticulon-3 OS=Mus musculus GN=Rtn3 PE=1 SV=2
2.4303	P37040	NADPH--cytochrome P450 reductase	Por	Mitochondrial proteins						sp|P37040|NCPR_MOUSE NADPH--cytochrome P450 reductase OS=Mus musculus GN=Por PE=1 SV=2;tr|Q05DV1|Q05DV1_MOUSE NADPH--cytochrome P450 reductase OS=Mus musculus GN=Por PE=1 SV=1
2.41799	Q6GQT9	Nodal modulator 1	Nomo1	Uncharacterized proteins						sp|Q6GQT9|NOMO1_MOUSE Nodal modulator 1 OS=Mus musculus GN=Nomo1 PE=1 SV=1
2.40221	A0A0U1RP13	CDP-diacylglycerol--inositol 3-phosphatidyltransferase	Cdipt	ER	Enzymes	Lipid modification	Transferases	Phosphotransferases		tr|A0A0U1RP13|A0A0U1RP13_MOUSE CDP-diacylglycerol--inositol 3-phosphatidyltransferase OS=Mus musculus GN=Cdipt PE=1 SV=1;sp|Q8VDP6|CDIPT_MOUSE CDP-diacylglycerol--inositol 3-phosphatidyltransferase OS=Mus musculus GN=Cdipt PE=1 SV=1
2.40078	Q9R1R9	Retinol dehydrogenase 11	Rdh11;Ube-1c	ER	Enzymes	Oxidoreductases	Lipid metabolism			tr|Q9R1R9|Q9R1R9_MOUSE UBE-1a OS=Mus musculus GN=Rdh11 PE=2 SV=1;tr|Q9R1R8|Q9R1R8_MOUSE Retinol dehydrogenase 11 OS=Mus musculus GN=Rdh11 PE=1 SV=1;sp|Q9QYF1|RDH11_MOUSE Retinol dehydrogenase 11 OS=Mus musculus GN=Rdh11 PE=1 SV=2;tr|Q9R1R5|Q9R1R5_MOUSE UBE
2.37919	Q99N15	3-hydroxyacyl-CoA dehydrogenase type-2	Hsd17b10	Mitochondrial proteins						tr|Q99N15|Q99N15_MOUSE 17beta-hydroxysteroid dehydrogenase type 10/short chain L-3-hydroxyacyl-CoA dehydrogenase OS=Mus musculus GN=Hsd17b10 PE=1 SV=1;tr|Q9CYT3|Q9CYT3_MOUSE Putative uncharacterized protein OS=Mus musculus GN=Hsd17b10 PE=2 SV=1;tr|A2AFQ2|A
2.36123	U3M993	Sterol-4-alpha-carboxylate 3-dehydrogenase, decarboxylating	Nsdhl	ER	Enzymes	Oxidoreductases	Lipid metabolism			tr|U3M993|U3M993_MOUSE NAD(P)-dependent steroid dehydrogenase-like protein OS=Mus musculus GN=Nsdhl PE=2 SV=1;tr|Q7TPY3|Q7TPY3_MOUSE NAD(P) dependent steroid dehydrogenase-like OS=Mus musculus GN=Nsdhl PE=2 SV=1;tr|Q3US15|Q3US15_MOUSE NAD(P) dependent ster
2.35676	Q0PD38	Ras-related protein Rab-18	Rab18	Others	SNAREs and trafficking proteins	Rab GTPases				tr|Q0PD38|Q0PD38_MOUSE RAB18, member RAS oncogene family, isoform CRA_a OS=Mus musculus GN=Rab18 PE=1 SV=1;sp|P35293|RAB18_MOUSE Ras-related protein Rab-18 OS=Mus musculus GN=Rab18 PE=1 SV=2
2.3414	Q540I4	Flotillin-1	Flot1	Others	Endocytosis-related proteins					tr|Q540I4|Q540I4_MOUSE Flotillin 1 OS=Mus musculus GN=Flot1 PE=1 SV=1;tr|Q3TJS0|Q3TJS0_MOUSE Putative uncharacterized protein OS=Mus musculus GN=Flot1 PE=2 SV=1;sp|O08917|FLOT1_MOUSE Flotillin-1 OS=Mus musculus GN=Flot1 PE=1 SV=1;tr|G3UYU4|G3UYU4_MOUSE Flo
2.33843	Q8CHW3	39S ribosomal protein L23, mitochondrial	Mrpl23	Mitochondrial proteins						tr|Q8CHW3|Q8CHW3_MOUSE Mitochondrial ribosomal protein L23 OS=Mus musculus GN=Mrpl23 PE=2 SV=1;sp|O35972|RM23_MOUSE 39S ribosomal protein L23, mitochondrial OS=Mus musculus GN=Mrpl23 PE=1 SV=1
2.32518	Q3KNM9	Apolipoprotein O	Apoo	mitochondrial proteins						tr|Q3KNM9|Q3KNM9_MOUSE MICOS complex subunit OS=Mus musculus GN=Apoo PE=2 SV=1;sp|Q9DCZ4|MIC26_MOUSE MICOS complex subunit Mic26 OS=Mus musculus GN=Apoo PE=1 SV=2
2.31203	Q3TAW7	Beta-galactosidase	Glb1	Lysosomal proteins	Enzymes	Hydrolases	Glycosylases	Glycosidases		tr|Q3TAW7|Q3TAW7_MOUSE Beta-galactosidase OS=Mus musculus GN=Glb1 PE=1 SV=1;tr|Q8C659|Q8C659_MOUSE Beta-galactosidase (Fragment) OS=Mus musculus PE=2 SV=1;tr|Q8C847|Q8C847_MOUSE Beta-galactosidase OS=Mus musculus PE=2 SV=1;sp|P23780|BGAL_MOUSE Beta-galacto
2.29518	G3UW70	Ragulator complex protein LAMTOR5	Lamtor5	Lysosomal proteins						tr|G3UW70|G3UW70_MOUSE MCG21719 OS=Mus musculus GN=Lamtor5 PE=1 SV=1;sp|Q9D1L9|LTOR5_MOUSE Ragulator complex protein LAMTOR5 OS=Mus musculus GN=Lamtor5 PE=1 SV=1
2.28481	Q3TSX8	Mitochondrial import receptor subunit TOM70	Tomm70a	Mitochondrial proteins						tr|Q3TSX8|Q3TSX8_MOUSE Putative uncharacterized protein OS=Mus musculus GN=Tomm70a PE=2 SV=1;tr|Q80TT4|Q80TT4_MOUSE MKIAA0719 protein (Fragment) OS=Mus musculus GN=Tomm70a PE=2 SV=1;sp|Q9CZW5|TOM70_MOUSE Mitochondrial import receptor subunit TOM70 OS=Mus m
2.27833	Q3V3K6	GPI transamidase component PIG-S	Pigs	ER	Enzymes	protein modification	GPI-anchor transamidase activity			tr|Q3V3K6|Q3V3K6_MOUSE Putative uncharacterized protein OS=Mus musculus GN=Pigs PE=2 SV=1;tr|Q3V307|Q3V307_MOUSE GPI transamidase component PIG-S OS=Mus musculus GN=Pigs PE=1 SV=1;sp|Q6PD26|PIGS_MOUSE GPI transamidase component PIG-S OS=Mus musculus GN=Pig
2.2614	Q9D8V0	Minor histocompatibility antigen H13	Hm13;H13	Cell surface molecules	Histocompatibility complex (MHC)					sp|Q9D8V0|HM13_MOUSE Minor histocompatibility antigen H13 OS=Mus musculus GN=Hm13 PE=1 SV=1;tr|A3KGR9|A3KGR9_MOUSE Minor histocompatibility antigen H13 (Fragment) OS=Mus musculus GN=H13 PE=1 SV=1
2.25628	Q8VCW8	Acyl-CoA synthetase family member 2, mitochondrial	Acsf2	Mitochondrial proteins						sp|Q8VCW8|ACSF2_MOUSE Acyl-CoA synthetase family member 2, mitochondrial OS=Mus musculus GN=Acsf2 PE=1 SV=1
2.23972	Q5F1Z8	Ganglioside GM2 activator	Gm2a	Lysosomal proteins						tr|Q5F1Z8|Q5F1Z8_MOUSE GM2 ganglioside activator protein OS=Mus musculus GN=Gm2a PE=1 SV=1;sp|Q60648|SAP3_MOUSE Ganglioside GM2 activator OS=Mus musculus GN=Gm2a PE=1 SV=2
2.23656	Q91WS0	CDGSH iron-sulfur domain-containing protein 1	Cisd1	Mitochondrial proteins						sp|Q91WS0|CISD1_MOUSE CDGSH iron-sulfur domain-containing protein 1 OS=Mus musculus GN=Cisd1 PE=1 SV=1
2.22008	Q3UCC6	Succinyl-CoA ligase subunit beta;Succinyl-CoA ligase [ADP-forming] subunit beta, mitochondrial	Sucla2	Mitochondrial proteins						tr|Q3UCC6|Q3UCC6_MOUSE Succinyl-CoA ligase subunit beta (Fragment) OS=Mus musculus GN=Sucla2 PE=2 SV=1;tr|Q3U6C7|Q3U6C7_MOUSE Succinyl-CoA ligase subunit beta (Fragment) OS=Mus musculus GN=Sucla2 PE=2 SV=1;sp|Q9Z2I9|SUCB1_MOUSE Succinyl-CoA ligase [ADP-for
2.19761	Q3TZZ7	Extended synaptotagmin-2	Esyt2	ER						sp|Q3TZZ7|ESYT2_MOUSE Extended synaptotagmin-2 OS=Mus musculus GN=Esyt2 PE=1 SV=1
2.18296	Q8BH80	Vesicle-associated membrane protein-associated protein B	Vapb	Others	SNAREs and trafficking proteins					tr|Q8BH80|Q8BH80_MOUSE Vesicle-associated membrane protein, associated protein B and C OS=Mus musculus GN=Vapb PE=1 SV=1;sp|Q9QY76|VAPB_MOUSE Vesicle-associated membrane protein-associated protein B OS=Mus musculus GN=Vapb PE=1 SV=3;tr|Q3TA54|Q3TA54_MOUSE
2.18192	O35435	Dihydroorotate dehydrogenase (quinone), mitochondrial	Dhodh	Mitochondrial proteins						sp|O35435|PYRD_MOUSE Dihydroorotate dehydrogenase (quinone), mitochondrial OS=Mus musculus GN=Dhodh PE=1 SV=2;tr|E9Q1V3|E9Q1V3_MOUSE Dihydroorotate dehydrogenase (quinone), mitochondrial OS=Mus musculus GN=Dhodh PE=1 SV=1;tr|Q8BMJ0|Q8BMJ0_MOUSE Putative un
2.17418	Q8BH95	Enoyl-CoA hydratase, mitochondrial	Echs1	Mitochondrial proteins						sp|Q8BH95|ECHM_MOUSE Enoyl-CoA hydratase, mitochondrial OS=Mus musculus GN=Echs1 PE=1 SV=1
2.16678	Q8K0D5	Elongation factor G, mitochondrial	Gfm1	Mitochondrial proteins						sp|Q8K0D5|EFGM_MOUSE Elongation factor G, mitochondrial OS=Mus musculus GN=Gfm1 PE=1 SV=1
2.1655	Q4FZK2	Elongation factor 1-gamma	Eef1g	Contaminating proteins	translation-related					tr|Q4FZK2|Q4FZK2_MOUSE Elongation factor 1-gamma OS=Mus musculus GN=Eef1g PE=1 SV=1;sp|Q9D8N0|EF1G_MOUSE Elongation factor 1-gamma OS=Mus musculus GN=Eef1g PE=1 SV=3;tr|Q8R1N8|Q8R1N8_MOUSE Eef1g protein OS=Mus musculus GN=Eef1g PE=2 SV=1
2.15905	Q3UHW2	Peroxisomal multifunctional enzyme type 2;(3R)-hydroxyacyl-CoA dehydrogenase;Enoyl-CoA hydratase 2	Hsd17b4	Peroxisomal proteins						tr|Q3UHW2|Q3UHW2_MOUSE Putative uncharacterized protein OS=Mus musculus GN=Hsd17b4 PE=2 SV=1;tr|Q3TT11|Q3TT11_MOUSE Putative uncharacterized protein OS=Mus musculus GN=Hsd17b4 PE=2 SV=1;sp|P51660|DHB4_MOUSE Peroxisomal multifunctional enzyme type 2 OS=Mus
2.1559	A0A097PUG1	Anti-dectin-1 15E2 heavy chain	A0A097PUG1	Uncharacterized proteins						tr|A0A097PUG1|A0A097PUG1_MOUSE Anti-lox-1 15C4 heavy chain OS=Mus musculus PE=2 SV=1;tr|A0A097PUH2|A0A097PUH2_MOUSE Anti-dectin-1 15E2 heavy chain OS=Mus musculus PE=2 SV=1
2.14512	C9K0Z7	Peptidyl-prolyl cis-trans isomerase FKBP8	Fkbp8	Mitochondrial proteins						tr|C9K0Z7|C9K0Z7_MOUSE FK-506-binding protein 38 OS=Mus musculus GN=Fkbp8 PE=2 SV=1;sp|O35465|FKBP8_MOUSE Peptidyl-prolyl cis-trans isomerase FKBP8 OS=Mus musculus GN=Fkbp8 PE=1 SV=2
2.14187	Q61425	Hydroxyacyl-coenzyme A dehydrogenase, mitochondrial	Hadh	Mitochondrial proteins						sp|Q61425|HCDH_MOUSE Hydroxyacyl-coenzyme A dehydrogenase, mitochondrial OS=Mus musculus GN=Hadh PE=1 SV=2
2.12459	A0A0R4J1I6	Nuclear pore membrane glycoprotein 210	Nup210	Contaminating proteins	nuclear proteins					tr|A0A0R4J1I6|A0A0R4J1I6_MOUSE Nuclear pore membrane glycoprotein 210 OS=Mus musculus GN=Nup210 PE=1 SV=1;sp|Q9QY81|PO210_MOUSE Nuclear pore membrane glycoprotein 210 OS=Mus musculus GN=Nup210 PE=1 SV=2;tr|F6XGN0|F6XGN0_MOUSE Nuclear pore membrane glycopro
2.11534	Q99KE6	Alpha-amylase;Alpha-amylase 1	Amy1	Lysosomal proteins	Enzymes	Hydrolases	Glycosylases	Glycosidases		tr|Q99KE6|Q99KE6_MOUSE Amy1 protein (Fragment) OS=Mus musculus GN=Amy1 PE=2 SV=1;sp|P00687|AMY1_MOUSE Alpha-amylase 1 OS=Mus musculus GN=Amy1 PE=1 SV=2
2.10525	Q8R2K3	Single-stranded DNA-binding protein;Single-stranded DNA-binding protein, mitochondrial	Ssbp1	Mitochondrial proteins						tr|Q8R2K3|Q8R2K3_MOUSE Single-stranded DNA-binding protein OS=Mus musculus GN=Ssbp1 PE=1 SV=1;sp|Q9CYR0|SSBP_MOUSE Single-stranded DNA-binding protein, mitochondrial OS=Mus musculus GN=Ssbp1 PE=1 SV=1
2.09785	Q9CQ69	Cytochrome b-c1 complex subunit 8	Uqcrq	Mitochondrial proteins						sp|Q9CQ69|QCR8_MOUSE Cytochrome b-c1 complex subunit 8 OS=Mus musculus GN=Uqcrq PE=1 SV=3
2.09344	A2AKH4	Synaptosomal-associated protein;Synaptosomal-associated protein 23	Snap23	Others	SNAREs and trafficking proteins	SNARE protein				tr|A2AKH4|A2AKH4_MOUSE Synaptosomal-associated protein OS=Mus musculus GN=Snap23 PE=1 SV=1;tr|Q9D3L3|Q9D3L3_MOUSE Synaptosomal-associated protein OS=Mus musculus GN=Snap23 PE=1 SV=1;sp|O09044|SNP23_MOUSE Synaptosomal-associated protein 23 OS=Mus musculus G
2.06501	G3X9M0	28S ribosomal protein S29, mitochondrial	Dap3	Mitochondrial proteins						tr|G3X9M0|G3X9M0_MOUSE 28S ribosomal protein S29, mitochondrial OS=Mus musculus GN=Dap3 PE=1 SV=1;sp|Q9ER88|RT29_MOUSE 28S ribosomal protein S29, mitochondrial OS=Mus musculus GN=Dap3 PE=1 SV=1;tr|A0A0R4J1B9|A0A0R4J1B9_MOUSE 28S ribosomal protein S29, mito
2.06033	Q8BJC1	Semaphorin-4D	Sema4d	Cell surface molecules	Receptor, channel and transporter proteins	Plasma membrane				tr|Q8BJC1|Q8BJC1_MOUSE Putative uncharacterized protein (Fragment) OS=Mus musculus GN=Sema4d PE=2 SV=1;sp|O09126|SEM4D_MOUSE Semaphorin-4D OS=Mus musculus GN=Sema4d PE=1 SV=2
2.05844	Q91VM2	Small nuclear ribonucleoprotein Sm D3	Snrpd3	Contaminating proteins	nuclear proteins					tr|Q91VM2|Q91VM2_MOUSE Small nuclear ribonucleoprotein D3 OS=Mus musculus GN=Snrpd3 PE=2 SV=1;sp|P62320|SMD3_MOUSE Small nuclear ribonucleoprotein Sm D3 OS=Mus musculus GN=Snrpd3 PE=1 SV=1
2.05213	Q9JHS3	Ragulator complex protein LAMTOR2	Lamtor2	Lysosomal proteins						sp|Q9JHS3|LTOR2_MOUSE Ragulator complex protein LAMTOR2 OS=Mus musculus GN=Lamtor2 PE=1 SV=1
2.04526	Q3UDQ7	AFG3-like protein 2	Afg3l2	Mitochondrial proteins						tr|Q3UDQ7|Q3UDQ7_MOUSE Putative uncharacterized protein OS=Mus musculus GN=Afg3l2 PE=2 SV=1;sp|Q8JZQ2|AFG32_MOUSE AFG3-like protein 2 OS=Mus musculus GN=Afg3l2 PE=1 SV=1;tr|Q3U7C0|Q3U7C0_MOUSE Putative uncharacterized protein OS=Mus musculus GN=Afg3l2 PE=2
2.03766	Q3U4Y3	T-cell surface glycoprotein CD3 gamma chain	Cd3g	Cell surface molecules	CD molecules	T-cell-specific CD				tr|Q3U4Y3|Q3U4Y3_MOUSE CD3 antigen gamma polypeptide OS=Mus musculus GN=Cd3g PE=1 SV=1;sp|P11942|CD3G_MOUSE T-cell surface glycoprotein CD3 gamma chain OS=Mus musculus GN=Cd3g PE=1 SV=1;tr|Q3UZ65|Q3UZ65_MOUSE Putative uncharacterized protein OS=Mus musculu
2.02601	Q9ER00	Syntaxin-12	Stx12	Others	SNAREs and trafficking proteins	SNARE protein				sp|Q9ER00|STX12_MOUSE Syntaxin-12 OS=Mus musculus GN=Stx12 PE=1 SV=1;tr|Q3TIL5|Q3TIL5_MOUSE Putative uncharacterized protein OS=Mus musculus GN=Stx12 PE=2 SV=1;tr|Q3TDG9|Q3TDG9_MOUSE Putative uncharacterized protein OS=Mus musculus GN=Stx12 PE=2 SV=1
2.01137	G5E829	Plasma membrane calcium-transporting ATPase 1	Atp2b1	Cell surface molecules	Receptor, channel and transporter proteins	Enzymatic activity				sp|G5E829|AT2B1_MOUSE Plasma membrane calcium-transporting ATPase 1 OS=Mus musculus GN=Atp2b1 PE=1 SV=1;tr|Q8K314|Q8K314_MOUSE Atp2b1 protein (Fragment) OS=Mus musculus GN=Atp2b1 PE=2 SV=1
2.00583	Q545I6	Cathepsin Z	Ctsz	cytotoxic granules	Enzymes	Hydrolases	Peptide hydrolase	Cysteine-type carboxypeptidases		tr|Q545I6|Q545I6_MOUSE Cathepsin Z OS=Mus musculus GN=Ctsz PE=1 SV=1;tr|Q9ES94|Q9ES94_MOUSE Cathepsin Z OS=Mus musculus GN=Ctsz PE=2 SV=1;sp|Q9WUU7|CATZ_MOUSE Cathepsin Z OS=Mus musculus GN=Ctsz PE=1 SV=1
1.98657	Q3UE40	Guanine nucleotide-binding protein subunit alpha-13	Gna13	Others	Signalling proteins	G proteins				tr|Q3UE40|Q3UE40_MOUSE Putative uncharacterized protein OS=Mus musculus GN=Gna13 PE=2 SV=1;sp|P27601|GNA13_MOUSE Guanine nucleotide-binding protein subunit alpha-13 OS=Mus musculus GN=Gna13 PE=1 SV=1
1.97522	Q497D7	60S ribosomal protein L30	Rpl30	Contaminating proteins	ribosomal proteins					tr|Q497D7|Q497D7_MOUSE Rpl30 protein OS=Mus musculus GN=Rpl30 PE=2 SV=1;tr|Q58DZ3|Q58DZ3_MOUSE 60S ribosomal protein L30 OS=Mus musculus GN=Rpl30 PE=1 SV=1;sp|P62889|RL30_MOUSE 60S ribosomal protein L30 OS=Mus musculus GN=Rpl30 PE=1 SV=2;tr|Q5PR15|Q5PR15_M
1.96464	B0V2N7	Annexin;Annexin A2	Anxa2	Others						tr|B0V2N7|B0V2N7_MOUSE Annexin (Fragment) OS=Mus musculus GN=Anxa2 PE=1 SV=1;tr|Q9CZI7|Q9CZI7_MOUSE Annexin OS=Mus musculus GN=Anxa2 PE=2 SV=1;tr|Q542G9|Q542G9_MOUSE Annexin OS=Mus musculus GN=Anxa2 PE=1 SV=1;sp|P07356|ANXA2_MOUSE Annexin A2 OS=Mus musculu
1.95779	B7ZWK3	Spectrin alpha chain, non-erythrocytic 1	Sptan1	Others	Cytoskeleton and related proteins					tr|B7ZWK3|B7ZWK3_MOUSE Spna2 protein OS=Mus musculus GN=Sptan1 PE=2 SV=1;tr|A3KGU5|A3KGU5_MOUSE Spectrin alpha chain, non-erythrocytic 1 OS=Mus musculus GN=Sptan1 PE=1 SV=1;tr|B9EKJ1|B9EKJ1_MOUSE Spna2 protein OS=Mus musculus GN=Sptan1 PE=2 SV=1;tr|B2RXX6|
1.95695	Q3TXR9	Beta-hexosaminidase;Beta-hexosaminidase subunit beta	Hexb	lysosomal proteins	Enzymes	hydrolases	Glycosylases	Glycosidases		tr|Q3TXR9|Q3TXR9_MOUSE Beta-hexosaminidase OS=Mus musculus GN=Hexb PE=1 SV=1;sp|P20060|HEXB_MOUSE Beta-hexosaminidase subunit beta OS=Mus musculus GN=Hexb PE=1 SV=2
1.95468	Q3TQ70	Guanine nucleotide-binding protein G(I)/G(S)/G(T) subunit beta-1	Gnb1	Others	Signalling proteins	G proteins				tr|Q3TQ70|Q3TQ70_MOUSE Beta1 subnuit of GTP-binding protein OS=Mus musculus GN=Gnb1 PE=1 SV=1;sp|P62874|GBB1_MOUSE Guanine nucleotide-binding protein G(I)/G(S)/G(T) subunit beta-1 OS=Mus musculus GN=Gnb1 PE=1 SV=3;tr|Q3U1B1|Q3U1B1_MOUSE Putative uncharacte
1.94462	Q8C297	Transmembrane protein 14C	Tmem14c	Mitochondrial proteins						tr|Q8C297|Q8C297_MOUSE Transmembrane protein 14C, isoform CRA_b OS=Mus musculus GN=Tmem14c PE=2 SV=1;sp|Q9CQN6|TM14C_MOUSE Transmembrane protein 14C OS=Mus musculus GN=Tmem14c PE=1 SV=1
1.94042	Q5XJF6	Ribosomal protein;60S ribosomal protein L10a	Rpl10a	Contaminating proteins	ribosomal proteins					tr|Q5XJF6|Q5XJF6_MOUSE Ribosomal protein OS=Mus musculus GN=Rpl10a PE=1 SV=1;tr|Q3U561|Q3U561_MOUSE Ribosomal protein OS=Mus musculus GN=Rpl10a PE=2 SV=1;sp|P53026|RL10A_MOUSE 60S ribosomal protein L10a OS=Mus musculus GN=Rpl10a PE=1 SV=3
1.93376	Q9DCW5	Cytochrome c oxidase subunit 6A, mitochondrial;Cytochrome c oxidase subunit 6A1, mitochondrial	Cox6a1	Mitochondrial proteins						tr|Q9DCW5|Q9DCW5_MOUSE Cytochrome c oxidase subunit 6A, mitochondrial OS=Mus musculus GN=Cox6a1 PE=1 SV=1;sp|P43024|CX6A1_MOUSE Cytochrome c oxidase subunit 6A1, mitochondrial OS=Mus musculus GN=Cox6a1 PE=1 SV=2
1.9236	Q9D7N3	28S ribosomal protein S9, mitochondrial	Mrps9	Mitochondrial proteins						sp|Q9D7N3|RT09_MOUSE 28S ribosomal protein S9, mitochondrial OS=Mus musculus GN=Mrps9 PE=1 SV=3;tr|Q3UMV5|Q3UMV5_MOUSE Putative uncharacterized protein OS=Mus musculus GN=Mrps9 PE=2 SV=1;tr|Q9ER89|Q9ER89_MOUSE Muscle protein 637 OS=Mus musculus GN=Mrps9 PE
1.92188	Q921R2	40S ribosomal protein S13	Rps13	Contaminating proteins	ribosomal proteins					tr|Q921R2|Q921R2_MOUSE 40S ribosomal protein S13 OS=Mus musculus GN=Rps13 PE=1 SV=1;tr|Q5BLJ7|Q5BLJ7_MOUSE 40S ribosomal protein S13 OS=Mus musculus GN=Rps13 PE=1 SV=1;sp|P62301|RS13_MOUSE 40S ribosomal protein S13 OS=Mus musculus GN=Rps13 PE=1 SV=2
1.90474	Q99J29	Retinoid-inducible serine carboxypeptidase	Scpep1	Lysosomal proteins	Enzymes	Hydrolases	Peptide hydrolase	Serine-type carboxypeptidases		tr|Q99J29|Q99J29_MOUSE Carboxypeptidase OS=Mus musculus GN=Scpep1 PE=2 SV=1;sp|Q920A5|RISC_MOUSE Retinoid-inducible serine carboxypeptidase OS=Mus musculus GN=Scpep1 PE=1 SV=2;tr|Q3U5P4|Q3U5P4_MOUSE Carboxypeptidase OS=Mus musculus GN=Scpep1 PE=2 SV=1
1.89462	Q8R2Y8	Peptidyl-tRNA hydrolase 2, mitochondrial	Ptrh2	Mitochondrial proteins						sp|Q8R2Y8|PTH2_MOUSE Peptidyl-tRNA hydrolase 2, mitochondrial OS=Mus musculus GN=Ptrh2 PE=1 SV=1
1.89454	Q3TET5	Mitochondrial-processing peptidase subunit beta	Pmpcb	Mitochondrial proteins						tr|Q3TET5|Q3TET5_MOUSE Putative uncharacterized protein (Fragment) OS=Mus musculus GN=Pmpcb PE=2 SV=1;sp|Q9CXT8|MPPB_MOUSE Mitochondrial-processing peptidase subunit beta OS=Mus musculus GN=Pmpcb PE=1 SV=1
1.88806	G5E866	Splicing factor 3B subunit 1	Sf3b1	Contaminating proteins	nuclear proteins					tr|G5E866|G5E866_MOUSE Splicing factor 3B subunit 1 OS=Mus musculus GN=Sf3b1 PE=1 SV=1;sp|Q99NB9|SF3B1_MOUSE Splicing factor 3B subunit 1 OS=Mus musculus GN=Sf3b1 PE=1 SV=1;tr|Q3US00|Q3US00_MOUSE Putative uncharacterized protein (Fragment) OS=Mus musculus
1.88782	Q9D846	NADH dehydrogenase [ubiquinone] 1 subunit C2	Ndufc2	Mitochondrial proteins						tr|Q9D846|Q9D846_MOUSE NADH dehydrogenase [ubiquinone] 1 subunit C2 OS=Mus musculus GN=Ndufc2 PE=2 SV=1;sp|Q9CQ54|NDUC2_MOUSE NADH dehydrogenase [ubiquinone] 1 subunit C2 OS=Mus musculus GN=Ndufc2 PE=1 SV=1;tr|A0A0U1RPJ5|A0A0U1RPJ5_MOUSE NADH dehydrogenase
1.88445	Q99L13	3-hydroxyisobutyrate dehydrogenase, mitochondrial;3-hydroxyisobutyrate dehydrogenase	Hibadh	Mitochondrial proteins						sp|Q99L13|3HIDH_MOUSE 3-hydroxyisobutyrate dehydrogenase, mitochondrial OS=Mus musculus GN=Hibadh PE=1 SV=1;tr|A0ZNJ2|A0ZNJ2_MOUSE 3-hydroxyisobutyrate dehydrogenase OS=Mus musculus GN=Hibadh PE=2 SV=1
1.87882	Q9CWK0	60S ribosomal protein L14	Rpl14;Rpl14-ps1	Contaminating proteins	ribosomal proteins					tr|Q9CWK0|Q9CWK0_MOUSE Putative uncharacterized protein OS=Mus musculus GN=Rpl14 PE=2 SV=1;sp|Q9CR57|RL14_MOUSE 60S ribosomal protein L14 OS=Mus musculus GN=Rpl14 PE=1 SV=3;tr|Q569Z0|Q569Z0_MOUSE Ribosomal protein L14 OS=Mus musculus GN=Rpl14-ps1 PE=2 SV=1
1.86755	Q8K0C4	Lanosterol 14-alpha demethylase	Cyp51a1	ER	Enzymes	Oxidoreductases				sp|Q8K0C4|CP51A_MOUSE Lanosterol 14-alpha demethylase OS=Mus musculus GN=Cyp51a1 PE=1 SV=1
1.86108	A0A0R4J1Y7	Thioredoxin domain-containing protein 5	Txndc5	ER	Enzymes					tr|A0A0R4J1Y7|A0A0R4J1Y7_MOUSE Thioredoxin domain-containing protein 5 OS=Mus musculus GN=Txndc5 PE=1 SV=1;tr|E9PXX7|E9PXX7_MOUSE Thioredoxin domain-containing protein 5 OS=Mus musculus GN=Txndc5 PE=1 SV=1;tr|Q3TEE8|Q3TEE8_MOUSE Thioredoxin domain-containi
1.85318	P27046	Alpha-mannosidase 2	Man2a1	Lysosomal proteins	Enzymes	Hydrolases	Glycosylases	Glycosidases		sp|P27046|MA2A1_MOUSE Alpha-mannosidase 2 OS=Mus musculus GN=Man2a1 PE=1 SV=2
1.84135	Q3TCN2	Putative phospholipase B-like 2;Putative phospholipase B-like 2 28 kDa form;Putative phospholipase B-like 2 40 kDa form;Putative phospholipase B-like 2 15 kDa form	Plbd2	Lysosomal proteins	Enzymes	Hydrolases	Carboxyesterhydrolases			sp|Q3TCN2|PLBL2_MOUSE Putative phospholipase B-like 2 OS=Mus musculus GN=Plbd2 PE=1 SV=2
1.8302	Q3TJD0	Protein transport protein Sec61 subunit alpha isoform 1	Sec61a1	ER	Rough ER					tr|Q3TJD0|Q3TJD0_MOUSE Putative uncharacterized protein OS=Mus musculus GN=Sec61a1 PE=2 SV=1;sp|P61620|S61A1_MOUSE Protein transport protein Sec61 subunit alpha isoform 1 OS=Mus musculus GN=Sec61a1 PE=1 SV=2
1.82415	Q3TBM1	Alpha-mannosidase;Lysosomal alpha-mannosidase	Man2b1	Lysosomal proteins	Enzymes	Hydrolases	Glycosylases	Glycosidases		tr|Q3TBM1|Q3TBM1_MOUSE Alpha-mannosidase OS=Mus musculus GN=Man2b1 PE=2 SV=1;sp|O09159|MA2B1_MOUSE Lysosomal alpha-mannosidase OS=Mus musculus GN=Man2b1 PE=1 SV=4
1.81136	Q3U944	Protein ERGIC-53	Lman1	Golgi						tr|Q3U944|Q3U944_MOUSE Putative uncharacterized protein OS=Mus musculus GN=Lman1 PE=2 SV=1;sp|Q9D0F3|LMAN1_MOUSE Protein ERGIC-53 OS=Mus musculus GN=Lman1 PE=1 SV=1
1.80876	Q80WJ7	Protein LYRIC	Mtdh	Mitochondrial proteins						sp|Q80WJ7|LYRIC_MOUSE Protein LYRIC OS=Mus musculus GN=Mtdh PE=1 SV=1;tr|E9PUX0|E9PUX0_MOUSE Protein LYRIC OS=Mus musculus GN=Mtdh PE=1 SV=1;tr|Q3TAB3|Q3TAB3_MOUSE Putative uncharacterized protein OS=Mus musculus GN=Mtdh PE=2 SV=1
1.79992	P61804	Dolichyl-diphosphooligosaccharide--protein glycosyltransferase subunit DAD1	Dad1	ER	Enzymes	Protein modification	Transferases	Glycosyltransferases	Oligosaccharyltransferase complex (OST)	sp|P61804|DAD1_MOUSE Dolichyl-diphosphooligosaccharide--protein glycosyltransferase subunit DAD1 OS=Mus musculus GN=Dad1 PE=1 SV=3
1.7934	Q78IK4	MICOS complex subunit Mic27	Apool	Mitochondrial proteins						sp|Q78IK4|MIC27_MOUSE MICOS complex subunit Mic27 OS=Mus musculus GN=Apool PE=1 SV=1;tr|Q9CZB4|Q9CZB4_MOUSE MICOS complex subunit OS=Mus musculus GN=Apool PE=2 SV=1;tr|B1AV14|B1AV14_MOUSE MICOS complex subunit OS=Mus musculus GN=Apool PE=1 SV=1
1.79281	Q6PF96	Electron transfer flavoprotein-ubiquinone oxidoreductase, mitochondrial	Etfdh	Mitochondrial proteins						tr|Q6PF96|Q6PF96_MOUSE Electron transfer flavoprotein-ubiquinone oxidoreductase, mitochondrial OS=Mus musculus GN=Etfdh PE=1 SV=1;sp|Q921G7|ETFD_MOUSE Electron transfer flavoprotein-ubiquinone oxidoreductase, mitochondrial OS=Mus musculus GN=Etfdh PE=1 SV=
1.77267	Q3TML7	Cytochrome c oxidase subunit 1	mt-Co1;Mtco1;COI;COX1	Mitochondrial proteins						tr|Q3TML7|Q3TML7_MOUSE Cytochrome c oxidase subunit 1 (Fragment) OS=Mus musculus GN=mt-Co1 PE=2 SV=1;tr|Q3TRT0|Q3TRT0_MOUSE Cytochrome c oxidase subunit 1 (Fragment) OS=Mus musculus GN=mt-Co1 PE=2 SV=1;tr|Q3UQ58|Q3UQ58_MOUSE Cytochrome c oxidase subunit 1
1.76793	Q3UJS0	60S ribosomal protein L8	Rpl8	Contaminating proteins	ribosomal proteins					tr|Q3UJS0|Q3UJS0_MOUSE Putative uncharacterized protein OS=Mus musculus GN=Rpl8 PE=2 SV=1;sp|P62918|RL8_MOUSE 60S ribosomal protein L8 OS=Mus musculus GN=Rpl8 PE=1 SV=2;tr|Q3THC7|Q3THC7_MOUSE Putative uncharacterized protein OS=Mus musculus GN=Rpl8 PE=2 SV
1.75073	Q78IK2	Up-regulated during skeletal muscle growth protein 5	Usmg5	Mitochondrial proteins						sp|Q78IK2|USMG5_MOUSE Up-regulated during skeletal muscle growth protein 5 OS=Mus musculus GN=Usmg5 PE=1 SV=1
1.74859	P59708	Splicing factor 3B subunit 6	Sf3b6	Contaminating proteins	nuclear proteins					sp|P59708|SF3B6_MOUSE Splicing factor 3B subunit 6 OS=Mus musculus GN=Sf3b6 PE=1 SV=1
1.74417	O35459	Delta(3,5)-Delta(2,4)-dienoyl-CoA isomerase, mitochondrial	Ech1	Mitochondrial proteins						sp|O35459|ECH1_MOUSE Delta(3,5)-Delta(2,4)-dienoyl-CoA isomerase, mitochondrial OS=Mus musculus GN=Ech1 PE=1 SV=1;tr|F7B227|F7B227_MOUSE Delta(3,5)-Delta(2,4)-dienoyl-CoA isomerase, mitochondrial (Fragment) OS=Mus musculus GN=Ech1 PE=1 SV=1
1.74057	Q4FJR4	[Pyruvate dehydrogenase (acetyl-transferring)] kinase isozyme 3, mitochondrial	Pdk3	Mitochondrial proteins						tr|Q4FJR4|Q4FJR4_MOUSE Pdk3 protein OS=Mus musculus GN=Pdk3 PE=1 SV=1;sp|Q922H2|PDK3_MOUSE [Pyruvate dehydrogenase (acetyl-transferring)] kinase isozyme 3, mitochondrial OS=Mus musculus GN=Pdk3 PE=1 SV=1;tr|Q3V250|Q3V250_MOUSE Putative uncharacterized prot
1.73607	Q3UFI4	60S ribosomal protein L6	Rpl6;Gm5428	Contaminating proteins	ribosomal proteins					tr|Q3UFI4|Q3UFI4_MOUSE 60S ribosomal protein L6 OS=Mus musculus GN=Rpl6 PE=2 SV=1;tr|Q3UCH0|Q3UCH0_MOUSE 60S ribosomal protein L6 OS=Mus musculus GN=Rpl6 PE=1 SV=1;sp|P47911|RL6_MOUSE 60S ribosomal protein L6 OS=Mus musculus GN=Rpl6 PE=1 SV=3;tr|E9PUX4|E9P
1.73603	A2AL50	Alkyldihydroxyacetonephosphate synthase, peroxisomal	Agps	Peroxisomal proteins						tr|A2AL50|A2AL50_MOUSE Alkyldihydroxyacetonephosphate synthase, peroxisomal OS=Mus musculus GN=Agps PE=1 SV=1;sp|Q8C0I1|ADAS_MOUSE Alkyldihydroxyacetonephosphate synthase, peroxisomal OS=Mus musculus GN=Agps PE=1 SV=1;tr|H3BKN2|H3BKN2_MOUSE Alkyldihydroxya
1.72799	Q9CPY7	Cytosol aminopeptidase	Lap3	Cytosolic	Enzymes	Hydrolases	Peptidases	Aminopeptidase		sp|Q9CPY7|AMPL_MOUSE Cytosol aminopeptidase OS=Mus musculus GN=Lap3 PE=1 SV=3
1.72358	Q8VE22	28S ribosomal protein S23, mitochondrial	Mrps23	Mitochondrial proteins						sp|Q8VE22|RT23_MOUSE 28S ribosomal protein S23, mitochondrial OS=Mus musculus GN=Mrps23 PE=1 SV=1;tr|F7ARZ1|F7ARZ1_MOUSE 28S ribosomal protein S23, mitochondrial (Fragment) OS=Mus musculus GN=Mrps23 PE=1 SV=1;tr|A7M7Q8|A7M7Q8_MOUSE 28S ribosomal protein S2
1.70545	O08579	Emerin	Emd	Others	Cytoskeleton and related proteins	Actin-binding protein	Actin polymerization			sp|O08579|EMD_MOUSE Emerin OS=Mus musculus GN=Emd PE=1 SV=1;tr|I7HJS1|I7HJS1_MOUSE Emerin OS=Mus musculus GN=Emd PE=1 SV=1;tr|Q3THM8|Q3THM8_MOUSE Emerin OS=Mus musculus GN=Emd PE=1 SV=1
1.70092	Q8BIJ6	Isoleucine--tRNA ligase, mitochondrial	Iars2	Mitochondrial proteins						sp|Q8BIJ6|SYIM_MOUSE Isoleucine--tRNA ligase, mitochondrial OS=Mus musculus GN=Iars2 PE=1 SV=1;tr|E9PWN2|E9PWN2_MOUSE Isoleucine--tRNA ligase, mitochondrial OS=Mus musculus GN=Iars2 PE=1 SV=1;tr|Q8R2M5|Q8R2M5_MOUSE Iars2 protein (Fragment) OS=Mus musculus
1.69202	O08734	Bcl-2 homologous antagonist/killer	Bak1	Mitochondrial proteins						sp|O08734|BAK_MOUSE Bcl-2 homologous antagonist/killer OS=Mus musculus GN=Bak1 PE=1 SV=3
1.67537	Z4YJW0	ER membrane protein complex subunit 1	Emc1	ER						tr|Z4YJW0|Z4YJW0_MOUSE ER membrane protein complex subunit 1 OS=Mus musculus GN=Emc1 PE=1 SV=1;tr|A1L2Z3|A1L2Z3_MOUSE C230096C10Rik protein OS=Mus musculus GN=Emc1 PE=2 SV=1;sp|Q8C7X2|EMC1_MOUSE ER membrane protein complex subunit 1 OS=Mus musculus GN=Emc1
1.6424	Q5BLJ9	60S ribosomal protein L27	Rpl27	Contaminating proteins	ribosomal proteins					tr|Q5BLJ9|Q5BLJ9_MOUSE 60S ribosomal protein L27 OS=Mus musculus GN=Rpl27 PE=1 SV=1;sp|P61358|RL27_MOUSE 60S ribosomal protein L27 OS=Mus musculus GN=Rpl27 PE=1 SV=2;tr|Q9CSM4|Q9CSM4_MOUSE 60S ribosomal protein L27 (Fragment) OS=Mus musculus GN=Rpl27 PE=2
1.63991	Q99MI6	GTPase IMAP family member 3	Gimap3	ER	Enzymes					sp|Q99MI6|GIMA3_MOUSE GTPase IMAP family member 3 OS=Mus musculus GN=Gimap3 PE=1 SV=2
1.5827	Q9D0G0	28S ribosomal protein S30, mitochondrial	Mrps30	Mitochondrial proteins						sp|Q9D0G0|RT30_MOUSE 28S ribosomal protein S30, mitochondrial OS=Mus musculus GN=Mrps30 PE=1 SV=1
1.56926	Q5U458	DnaJ homolog subfamily C member 11	Dnajc11	Mitochondrial proteins						sp|Q5U458|DJC11_MOUSE DnaJ homolog subfamily C member 11 OS=Mus musculus GN=Dnajc11 PE=1 SV=2;tr|E9Q8B3|E9Q8B3_MOUSE DnaJ homolog subfamily C member 11 OS=Mus musculus GN=Dnajc11 PE=1 SV=1
1.5692	Q3TAL2	Secretory carrier-associated membrane protein 2	Scamp2	cytotoxic granules	SNAREs and trafficking proteins					tr|Q3TAL2|Q3TAL2_MOUSE Secretory carrier membrane protein 2 OS=Mus musculus GN=Scamp2 PE=1 SV=1;sp|Q9ERN0|SCAM2_MOUSE Secretory carrier-associated membrane protein 2 OS=Mus musculus GN=Scamp2 PE=1 SV=1;tr|Q3TU28|Q3TU28_MOUSE Putative uncharacterized protei
1.55783	H7BX01	Dynamin-like 120 kDa protein, mitochondrial;Dynamin-like 120 kDa protein, form S1	Opa1;mKIAA0567	Mitochondrial proteins						tr|H7BX01|H7BX01_MOUSE Dynamin-like 120 kDa protein, mitochondrial OS=Mus musculus GN=Opa1 PE=1 SV=1;sp|P58281|OPA1_MOUSE Dynamin-like 120 kDa protein, mitochondrial OS=Mus musculus GN=Opa1 PE=1 SV=1;tr|Q80TX7|Q80TX7_MOUSE MKIAA0567 protein (Fragment) OS=M
1.55625	Q9CQE1	Protein NipSnap homolog 3B	Nipsnap3b	Uncharacterized proteins						sp|Q9CQE1|NPS3B_MOUSE Protein NipSnap homolog 3B OS=Mus musculus GN=Nipsnap3b PE=1 SV=1;tr|B1AWZ5|B1AWZ5_MOUSE Protein NipSnap homolog 3B OS=Mus musculus GN=Nipsnap3b PE=1 SV=1
1.55101	Q9CXT7	Transmembrane protein 192	Tmem192	Lysosomal proteins						sp|Q9CXT7|TM192_MOUSE Transmembrane protein 192 OS=Mus musculus GN=Tmem192 PE=1 SV=1
1.54747	B2RUR3	Multidrug resistance protein 1B	Abcb1b	Cell surface molecules	Receptor, channels and transporter proteins	Enzymatic activity				tr|B2RUR3|B2RUR3_MOUSE ATP-binding cassette, sub-family B (MDR/TAP), member 1B OS=Mus musculus GN=Abcb1b PE=1 SV=1;sp|P06795|MDR1B_MOUSE Multidrug resistance protein 1B OS=Mus musculus GN=Abcb1b PE=1 SV=1
1.5457	Q9JHI5	Isovaleryl-CoA dehydrogenase, mitochondrial	Ivd	Mitochondrial proteins						sp|Q9JHI5|IVD_MOUSE Isovaleryl-CoA dehydrogenase, mitochondrial OS=Mus musculus GN=Ivd PE=1 SV=1
1.52575	A0A0N4SW07	V-type proton ATPase subunit E 1;V-type proton ATPase subunit E 2	Atp6v1e1;Atp6v1e2	cytotoxic granules	V-ATPase					tr|A0A0N4SW07|A0A0N4SW07_MOUSE V-type proton ATPase subunit E 1 (Fragment) OS=Mus musculus GN=Atp6v1e1 PE=1 SV=1;sp|P50518|VATE1_MOUSE V-type proton ATPase subunit E 1 OS=Mus musculus GN=Atp6v1e1 PE=1 SV=2;sp|Q9D593|VATE2_MOUSE V-type proton ATPase subunit
1.52486	Q91WM2	Cat eye syndrome critical region protein 5 homolog	Cecr5	Mitochondrial proteins						sp|Q91WM2|CECR5_MOUSE Cat eye syndrome critical region protein 5 homolog OS=Mus musculus GN=Cecr5 PE=1 SV=1
1.51318	Q8BXZ1	Protein disulfide-isomerase TMX3	Tmx3	ER	Enzymes	Isomerases	-S-S-related			sp|Q8BXZ1|TMX3_MOUSE Protein disulfide-isomerase TMX3 OS=Mus musculus GN=Tmx3 PE=1 SV=2
1.50449	Q80ZP8	Mesencephalic astrocyte-derived neurotrophic factor	Manf	ER	ER stress response					tr|Q80ZP8|Q80ZP8_MOUSE Armet protein OS=Mus musculus GN=Manf PE=1 SV=1;tr|A8C1V1|A8C1V1_MOUSE Putative uncharacterized protein (Fragment) OS=Mus musculus GN=Manf PE=2 SV=1;tr|Q3TMX5|Q3TMX5_MOUSE Arginine-rich, mutated in early stage tumors, isoform CRA_b O
1.48769	Q564E8	60S ribosomal protein L4	Rpl4	Contaminating proteins	ribosomal proteins					tr|Q564E8|Q564E8_MOUSE 60S ribosomal protein L4 OS=Mus musculus GN=Rpl4 PE=1 SV=1;sp|Q9D8E6|RL4_MOUSE 60S ribosomal protein L4 OS=Mus musculus GN=Rpl4 PE=1 SV=3;tr|Q9CSM5|Q9CSM5_MOUSE Putative uncharacterized protein OS=Mus musculus GN=Rpl4 PE=2 SV=2
1.47851	G3X9I1	Protein FAM3C	Fam3c	Uncharacterized proteins						tr|G3X9I1|G3X9I1_MOUSE DNA segment, Chr 6, Wayne State University 176, expressed, isoform CRA_a OS=Mus musculus GN=Fam3c PE=1 SV=1;tr|G5E911|G5E911_MOUSE DNA segment, Chr 6, Wayne State University 176, expressed, isoform CRA_f OS=Mus musculus GN=Fam3c PE=1
1.46552	Q3TNH0	Lamina-associated polypeptide 2, isoforms beta/delta/epsilon/gamma;Lamina-associated polypeptide 2, isoforms alpha/zeta	Tmpo	Contaminating proteins	nuclear proteins					tr|Q3TNH0|Q3TNH0_MOUSE Putative uncharacterized protein OS=Mus musculus GN=Tmpo PE=2 SV=1;tr|Q3UR33|Q3UR33_MOUSE Putative uncharacterized protein OS=Mus musculus GN=Tmpo PE=2 SV=1;tr|Q3U7B3|Q3U7B3_MOUSE Putative uncharacterized protein OS=Mus musculus GN=T
1.45901	Q3UKS0	Long-chain-fatty-acid--CoA ligase 5	Acsl5	Mitochondrial proteins						tr|Q3UKS0|Q3UKS0_MOUSE Putative uncharacterized protein OS=Mus musculus GN=Acsl5 PE=2 SV=1;tr|Q3UC67|Q3UC67_MOUSE Acyl-CoA synthetase long-chain family member 5, isoform CRA_b OS=Mus musculus GN=Acsl5 PE=1 SV=1;sp|Q8JZR0|ACSL5_MOUSE Long-chain-fatty-acid--
1.42961	Q8BTX9	Inactive hydroxysteroid dehydrogenase-like protein 1	Hsdl1	Mitochondrial proteins						sp|Q8BTX9|HSDL1_MOUSE Inactive hydroxysteroid dehydrogenase-like protein 1 OS=Mus musculus GN=Hsdl1 PE=1 SV=1
1.42099	E0CYI3	Mitochondrial fission factor	Mff	Mitochondrial proteins						tr|E0CYI3|E0CYI3_MOUSE Mitochondrial fission factor OS=Mus musculus GN=Mff PE=1 SV=1;tr|E0CYB9|E0CYB9_MOUSE Mitochondrial fission factor OS=Mus musculus GN=Mff PE=1 SV=1;sp|Q6PCP5|MFF_MOUSE Mitochondrial fission factor OS=Mus musculus GN=Mff PE=1 SV=1;tr|F
1.42037	Q9D7N9	Adipocyte plasma membrane-associated protein/C20orf3	Apmap	Uncharacterized proteins						sp|Q9D7N9|APMAP_MOUSE Adipocyte plasma membrane-associated protein OS=Mus musculus GN=Apmap PE=1 SV=1
1.4177	Q9CWG8	NADH dehydrogenase [ubiquinone] complex I, assembly factor 7	Ndufaf7	Mitochondrial proteins						sp|Q9CWG8|NDUF7_MOUSE NADH dehydrogenase [ubiquinone] complex I, assembly factor 7 OS=Mus musculus GN=Ndufaf7 PE=1 SV=4
1.41136	Q8C140	Calcium-binding mitochondrial carrier protein Aralar2	Slc25a13	Mitochondrial proteins						tr|Q8C140|Q8C140_MOUSE Putative uncharacterized protein OS=Mus musculus GN=Slc25a13 PE=2 SV=1;sp|Q9QXX4|CMC2_MOUSE Calcium-binding mitochondrial carrier protein Aralar2 OS=Mus musculus GN=Slc25a13 PE=1 SV=1;tr|Q91YK1|Q91YK1_MOUSE Slc25a13 protein OS=Mus mu
1.40744	Q9JIK9	28S ribosomal protein S34, mitochondrial	Mrps34	Mitochondrial proteins						sp|Q9JIK9|RT34_MOUSE 28S ribosomal protein S34, mitochondrial OS=Mus musculus GN=Mrps34 PE=1 SV=1
1.40419	Q8BMP9	Dolichyl-diphosphooligosaccharide--protein glycosyltransferase subunit STT3A	Stt3a	ER	Enzymes	Protein modification	Transferases	Glycosyltransferases	Oligosaccharyltransferase complex (OST)	tr|Q8BMP9|Q8BMP9_MOUSE Putative uncharacterized protein OS=Mus musculus GN=Stt3a PE=2 SV=1;tr|Q5U412|Q5U412_MOUSE STT3, subunit of the oligosaccharyltransferase complex, homolog A (S. cerevisiae) OS=Mus musculus GN=Stt3a PE=2 SV=1;tr|Q3UA28|Q3UA28_MOUSE Pu
1.37062	Q3U518	Glucosidase 2 subunit beta	Prkcsh	Lysosomal proteins	Enzymes	Hydrolases	Glycosylases	Glycosidases		tr|Q3U518|Q3U518_MOUSE Protein kinase C substrate 80K-H, isoform CRA_b OS=Mus musculus GN=Prkcsh PE=2 SV=1;sp|O08795|GLU2B_MOUSE Glucosidase 2 subunit beta OS=Mus musculus GN=Prkcsh PE=1 SV=1;tr|Q3TWG2|Q3TWG2_MOUSE Putative uncharacterized protein OS=Mus m
1.36822	P0CW03	Lymphocyte antigen 6C2;Lymphocyte antigen 6C1	Ly6c2;Ly6c1	Cell surface molecules						sp|P0CW03|LY6C2_MOUSE Lymphocyte antigen 6C2 OS=Mus musculus GN=Ly6c2 PE=1 SV=1;tr|A0A087WRP7|A0A087WRP7_MOUSE Lymphocyte antigen 6C1 (Fragment) OS=Mus musculus GN=Ly6c1 PE=1 SV=1;tr|A0A087WNZ5|A0A087WNZ5_MOUSE Lymphocyte antigen 6C1 OS=Mus musculus GN=Ly6
1.36233	Q9CQD1	Ras-related protein Rab-5A	Rab5a	Others	SNAREs and trafficking proteins	Rab GTPases				sp|Q9CQD1|RAB5A_MOUSE Ras-related protein Rab-5A OS=Mus musculus GN=Rab5a PE=1 SV=1
1.3476	Q0PD48	Ras-related protein Rab-9A	Rab9;Rab9a	Others	SNAREs and trafficking proteins	Rab GTPases				tr|Q0PD48|Q0PD48_MOUSE MCG116026, isoform CRA_a OS=Mus musculus GN=Rab9 PE=1 SV=1;sp|Q9R0M6|RAB9A_MOUSE Ras-related protein Rab-9A OS=Mus musculus GN=Rab9a PE=1 SV=1;tr|A2AFP5|A2AFP5_MOUSE Ras-related protein Rab-9A (Fragment) OS=Mus musculus GN=Rab9 PE=1
1.34727	Q9EP69	Phosphatidylinositide phosphatase SAC1	Sacm1l	ER	Enzymes	Lipid modification	Hydrolases	Phosphatases		sp|Q9EP69|SAC1_MOUSE Phosphatidylinositide phosphatase SAC1 OS=Mus musculus GN=Sacm1l PE=1 SV=1
1.34268	Q9D6K5	Synaptojanin-2-binding protein	Synj2bp;Gm20498	Others	Endocytosis-related proteins					sp|Q9D6K5|SYJ2B_MOUSE Synaptojanin-2-binding protein OS=Mus musculus GN=Synj2bp PE=1 SV=1;tr|Q6Y642|Q6Y642_MOUSE Activin receptor-interacting protein 2a OS=Mus musculus PE=2 SV=1;tr|Q3UFD0|Q3UFD0_MOUSE Putative uncharacterized protein OS=Mus musculus PE=2
1.33702	P70280	Vesicle-associated membrane protein 7	Vamp7	cytotoxic granules	SNAREs and trafficking proteins	SNARE protein				sp|P70280|VAMP7_MOUSE Vesicle-associated membrane protein 7 OS=Mus musculus GN=Vamp7 PE=1 SV=1
1.33537	O70152	Dolichol-phosphate mannosyltransferase subunit 1	Dpm1	ER	Enzymes	Protein modification	Transferases	Glycosyltransferases		sp|O70152|DPM1_MOUSE Dolichol-phosphate mannosyltransferase subunit 1 OS=Mus musculus GN=Dpm1 PE=1 SV=1;tr|A2BDX2|A2BDX2_MOUSE Dolichol-phosphate mannosyltransferase subunit 1 OS=Mus musculus GN=Dpm1 PE=1 SV=1
1.33279	Q9WUM5	Succinyl-CoA ligase [ADP/GDP-forming] subunit alpha, mitochondrial	Suclg1	Mitochondrial proteins						sp|Q9WUM5|SUCA_MOUSE Succinyl-CoA ligase [ADP/GDP-forming] subunit alpha, mitochondrial OS=Mus musculus GN=Suclg1 PE=1 SV=4
1.2987	Q80WW9	DDRGK domain-containing protein 1	Ddrgk1	ER	ER stress response					sp|Q80WW9|DDRGK_MOUSE DDRGK domain-containing protein 1 OS=Mus musculus GN=Ddrgk1 PE=1 SV=2
1.2944	Q3UPJ2	Inosine-5-monophosphate dehydrogenase;Inosine-5-monophosphate dehydrogenase 2	Impdh2	Contaminating proteins	nuclear proteins					tr|Q3UPJ2|Q3UPJ2_MOUSE Inosine-5-monophosphate dehydrogenase OS=Mus musculus GN=Impdh2 PE=2 SV=1;tr|Q3UAT9|Q3UAT9_MOUSE Inosine-5-monophosphate dehydrogenase OS=Mus musculus GN=Impdh2 PE=1 SV=1;tr|Q3U9N8|Q3U9N8_MOUSE Inosine-5-monophosphate dehydrogenas
1.29175	Q3TN84	Prolyl 4-hydroxylase subunit alpha-1	P4ha1	ER	Enzymes	Oxidoreductases				tr|Q3TN84|Q3TN84_MOUSE Putative uncharacterized protein OS=Mus musculus GN=P4ha1 PE=2 SV=1;tr|Q3UF16|Q3UF16_MOUSE Putative uncharacterized protein OS=Mus musculus GN=P4ha1 PE=2 SV=1;sp|Q60715|P4HA1_MOUSE Prolyl 4-hydroxylase subunit alpha-1 OS=Mus musculus
1.24405	Q9D0L7	Armadillo repeat-containing protein 10	Armc10	ER						sp|Q9D0L7|ARM10_MOUSE Armadillo repeat-containing protein 10 OS=Mus musculus GN=Armc10 PE=1 SV=1;tr|D3Z5T2|D3Z5T2_MOUSE Armadillo repeat-containing protein 10 OS=Mus musculus GN=Armc10 PE=1 SV=1
1.22451	A0A0A6YVR9	Surfeit locus protein 1	Surf1	Mitochondrial proteins						tr|A0A0A6YVR9|A0A0A6YVR9_MOUSE Surfeit locus protein 1 (Fragment) OS=Mus musculus GN=Surf1 PE=1 SV=1;tr|I6L9E0|I6L9E0_MOUSE Surf1 protein OS=Mus musculus GN=Surf1 PE=2 SV=1;tr|Q3U3J6|Q3U3J6_MOUSE Putative uncharacterized protein OS=Mus musculus GN=Surf1 PE
1.21061	Q99JH8	ER lumen protein-retaining receptor 1;ER lumen protein-retaining receptor	Kdelr1	ER	Receptor					sp|Q99JH8|ERD21_MOUSE ER lumen protein-retaining receptor 1 OS=Mus musculus GN=Kdelr1 PE=1 SV=1;tr|D3YU99|D3YU99_MOUSE ER lumen protein-retaining receptor OS=Mus musculus GN=Kdelr1 PE=1 SV=1;tr|D3YUA0|D3YUA0_MOUSE ER lumen protein-retaining receptor OS=Mus
1.20702	Q9D6K8	FUN14 domain-containing protein 2	Fundc2	Mitochondrial proteins						sp|Q9D6K8|FUND2_MOUSE FUN14 domain-containing protein 2 OS=Mus musculus GN=Fundc2 PE=1 SV=1
1.18385	Q8BT09	40S ribosomal protein S6	Rps6	Contaminating proteins	ribosomal proteins					tr|Q8BT09|Q8BT09_MOUSE 40S ribosomal protein S6 OS=Mus musculus PE=2 SV=1;tr|Q5BLK1|Q5BLK1_MOUSE 40S ribosomal protein S6 OS=Mus musculus GN=Rps6 PE=1 SV=1;sp|P62754|RS6_MOUSE 40S ribosomal protein S6 OS=Mus musculus GN=Rps6 PE=1 SV=1;tr|Q3TL53|Q3TL53_MOUS
1.17534	Q8CIC9	Alpha-1,3-mannosyl-glycoprotein 2-beta-N-acetylglucosaminyltransferase	Mgat1	Others	Golgi	Enzymes	Protein glycosylation	Transferases	Glycosyltransferases	tr|Q8CIC9|Q8CIC9_MOUSE Mannoside acetylglucosaminyltransferase 1 OS=Mus musculus GN=Mgat1 PE=2 SV=1;tr|Q544F0|Q544F0_MOUSE Alpha-1,3-mannosyl-glycoprotein 2-beta-N-acetylglucosaminyltransferase OS=Mus musculus GN=Mgat1 PE=1 SV=1;sp|P27808|MGAT1_MOUSE Alpha
1.17407	Q14C51	Pentatricopeptide repeat domain-containing protein 3, mitochondrial	Ptcd3	Mitochondrial proteins						sp|Q14C51|PTCD3_MOUSE Pentatricopeptide repeat domain-containing protein 3, mitochondrial OS=Mus musculus GN=Ptcd3 PE=1 SV=2;tr|Q8BSI7|Q8BSI7_MOUSE Putative uncharacterized protein OS=Mus musculus GN=Ptcd3 PE=2 SV=1;tr|Q3UK51|Q3UK51_MOUSE Putative uncharac
1.12542	D3Z7C8	Branched-chain-amino-acid aminotransferase;Branched-chain-amino-acid aminotransferase, mitochondrial	Bcat2	Mitochondrial proteins						tr|D3Z7C8|D3Z7C8_MOUSE Branched-chain-amino-acid aminotransferase OS=Mus musculus GN=Bcat2 PE=1 SV=1;tr|Q3ULU3|Q3ULU3_MOUSE Branched-chain-amino-acid aminotransferase OS=Mus musculus GN=Bcat2 PE=1 SV=1;sp|O35855|BCAT2_MOUSE Branched-chain-amino-acid aminot
1.08931	P99028	Cytochrome b-c1 complex subunit 6, mitochondrial	Uqcrh	Mitochondrial proteins						sp|P99028|QCR6_MOUSE Cytochrome b-c1 complex subunit 6, mitochondrial OS=Mus musculus GN=Uqcrh PE=1 SV=2;tr|Q8BMU6|Q8BMU6_MOUSE Putative uncharacterized protein (Fragment) OS=Mus musculus GN=Uqcrh PE=2 SV=1
1.05424	Q9DCU6	39S ribosomal protein L4, mitochondrial	Mrpl4	Mitochondrial proteins						sp|Q9DCU6|RM04_MOUSE 39S ribosomal protein L4, mitochondrial OS=Mus musculus GN=Mrpl4 PE=1 SV=1
1.05423	Q8VCF0	Mitochondrial antiviral-signaling protein	Mavs	Mitochondrial proteins						sp|Q8VCF0|MAVS_MOUSE Mitochondrial antiviral-signaling protein OS=Mus musculus GN=Mavs PE=1 SV=1;tr|Q3U5B1|Q3U5B1_MOUSE Putative uncharacterized protein OS=Mus musculus GN=Mavs PE=2 SV=1
1.0538	Q0QEW9	60S ribosomal protein L18	Rpl18	Contaminating proteins	ribosomal proteins					tr|Q0QEW9|Q0QEW9_MOUSE Ribosomal protein L18 (Fragment) OS=Mus musculus GN=Rpl18 PE=2 SV=1;tr|Q642K1|Q642K1_MOUSE Ribosomal protein L18 OS=Mus musculus GN=Rpl18 PE=2 SV=1;tr|Q58EW0|Q58EW0_MOUSE 60S ribosomal protein L18 OS=Mus musculus GN=Rpl18 PE=1 SV=1;s
0.932591	E9PYT3	Atlastin-3	Atl3	Others	SNAREs and trafficking proteins	Other GTPases				tr|E9PYT3|E9PYT3_MOUSE Atlastin-3 OS=Mus musculus GN=Atl3 PE=1 SV=1;sp|Q91YH5|ATLA3_MOUSE Atlastin-3 OS=Mus musculus GN=Atl3 PE=1 SV=1
0.910997	P70452	Syntaxin-4	Stx4	Others	SNAREs and trafficking proteins	SNARE protein				sp|P70452|STX4_MOUSE Syntaxin-4 OS=Mus musculus GN=Stx4 PE=1 SV=1
0.90548	Q4VBG4	T-lymphocyte surface antigen Ly-9	Ly9	Cell surface molecules						tr|Q4VBG4|Q4VBG4_MOUSE Ly9 OS=Mus musculus GN=Ly9 PE=2 SV=1;tr|Q8C9E4|Q8C9E4_MOUSE Putative uncharacterized protein (Fragment) OS=Mus musculus GN=Ly9 PE=2 SV=2;tr|Q8C2D4|Q8C2D4_MOUSE Putative uncharacterized protein OS=Mus musculus GN=Ly9 PE=2 SV=1;tr|E9PX
0.874522	Q8VD31	Tapasin-related protein	Tapbpl	ER	Antigen presentation pathway					sp|Q8VD31|TPSNR_MOUSE Tapasin-related protein OS=Mus musculus GN=Tapbpl PE=1 SV=2
0.845675	Q99K94	Signal transducer and activator of transcription;Signal transducer and activator of transcription 1	Stat1	Contaminating proteins	nuclear proteins					tr|Q99K94|Q99K94_MOUSE Signal transducer and activator of transcription OS=Mus musculus GN=Stat1 PE=1 SV=1;tr|Q9D323|Q9D323_MOUSE Signal transducer and activator of transcription OS=Mus musculus GN=Stat1 PE=2 SV=1;tr|Q8C497|Q8C497_MOUSE Signal transducer a
0.787285	Q3U9M7	Plastin-2	Lcp1	Others	Cytoskeleton and related proteins	Actin-binding protein	T-cell activation			tr|Q3U9M7|Q3U9M7_MOUSE Putative uncharacterized protein OS=Mus musculus GN=Lcp1 PE=2 SV=1;tr|Q3U6N7|Q3U6N7_MOUSE Putative uncharacterized protein OS=Mus musculus GN=Lcp1 PE=2 SV=1;tr|Q3TJX0|Q3TJX0_MOUSE Putative uncharacterized protein OS=Mus musculus GN=L
0.625805	O88325	Alpha-N-acetylglucosaminidase	Naglu	Lysosomal proteins	Enzymes	Hydrolases	Glycosylases	Glycosidases		tr|O88325|O88325_MOUSE Alpha-N-acetylglucosaminidase OS=Mus musculus GN=Naglu PE=1 SV=1;tr|O54752|O54752_MOUSE Naglu OS=Mus musculus GN=Naglu PE=2 SV=1
0.598931	Q3UK81	V-type proton ATPase subunit D	Atp6v1d	cytotoxic granules	V-ATPase					tr|Q3UK81|Q3UK81_MOUSE Putative uncharacterized protein (Fragment) OS=Mus musculus GN=Atp6v1d PE=2 SV=1;tr|Q3UJH5|Q3UJH5_MOUSE Putative uncharacterized protein OS=Mus musculus GN=Atp6v1d PE=2 SV=1;tr|Q3U861|Q3U861_MOUSE ATPase, H+ transporting, lysosomal V

## Sheet: SCG_Fr#8_SunburstPlot_data
Main category	Sub-category 1	Sub-category 2	Sub-category 3	Sub-category 4	Sub-category 5	# Proteins/category
Cell surface proteins						8
Cell surface proteins	Integrins	cytotoxic T-cell biology				2
Cell surface proteins	Histocompatibility complex (MHC)					3
Cell surface proteins	CD molecules	T-cell-specific CD				5
Cell surface proteins	CD molecules					6
Cytosolic						3
Cytotoxic granules	Enzymes	Hydrolases	Peptide hydrolase	Serine endopeptidases		1
Cytotoxic granules	Enzymes	Hydrolases	Peptide hydrolase	Aspartic endopeptidase		1
Cytotoxic granules	Enzymes	Hydrolases	Peptide hydrolase	Cysteine endopeptidase		2
Cytotoxic granules	Enzymes	Hydrolases	Peptide hydrolase	Cysteine-type carboxypeptidases		1
Cytotoxic granules	SNAREs and trafficking proteins	SNARE protein				3
Cytotoxic granules	SNAREs and trafficking proteins					1
Cytotoxic granules	SNAREs and trafficking proteins	Rab GTPase				1
Cytotoxic granules	Chaperones					1
Cytotoxic granules	V-ATPase					5
ER	Enzymes	Protein modification	Transferases	Glycosyltransferases	OST complex	5
ER	Enzymes	Protein modification	Transferases	Glycosyltransferases		1
ER	Enzymes	Protein modification	Hydrolases	Phosphatases		1
ER	Enzymes	Protein modification	GPI-anchor			1
ER	Enzymes	Lipid modification	Hydrolases	Phosphodiesterase		1
ER	Enzymes	Lipid modification	Transferases	Phosphotransferases		1
ER	Enzymes	Lipid modification	Hydrolases	Phosphatases		1
ER	Enzymes	Isomerases	Cis-trans Isomerases			2
ER	Enzymes	Isomerases	-S-S-related			4
ER	Enzymes	Isomerases	Intramolecular oxidoreductase			1
ER	Enzymes	Oxidoreductases				4
ER	Enzymes	Oxidoreductases	Lipid metabolism			2
ER	Enzymes	Hydrolases	Peptide hydrolase			3
ER	Enzymes					3
ER						10
ER	Chaperones					9
ER	Rough ER					4
ER	Receptor					1
ER	ATPase					1
ER	Antigen presentation pathway					1
ER	SNAREs and trafficking proteins	SNARE protein				1
ER	ER stress response					2
Lysosomal proteins						11
Lysosomal proteins	SNAREs and trafficking proteins	SNARE protein				1
Lysosomal proteins	Receptor					1
Lysosomal proteins	Enzymes	Hydrolases	Glycosylases	Glycosidases		8
Lysosomal proteins	Enzymes	Hydrolases	Peptide hydrolase	Serine-type carboxypeptidases		2
Lysosomal proteins	Enzymes	Hydrolases	Carboxyesterhydrolases			1
Others	Cytoskeleton and related proteins	Myosin				4
Others	Cytoskeleton and related proteins	IF				1
Others	Cytoskeleton and related proteins	Myosin-binding protein				2
Others	Cytoskeleton and related proteins	Tubulin				1
Others	Cytoskeleton and related proteins					1
Others	Cytoskeleton and related proteins	Actin-binding protein	Actin polymerization			1
Others	Cytoskeleton and related proteins	Actin-binding protein	T-cell activation			1
Others	Golgi					4
Others	Golgi	Enzymes	Protein modification	Lyases	Glycosidases	1
Others	Golgi	Enzymes	Protein modification	Transferases	Glycosyltransferases	2
Others	Golgi	SNAREs and trafficking proteins				1
Others	Endocytosis-related proteins					2
Others	Extracellular matrix (ECM)					2
Others	Receptors, channels and transporters	Enzymatic activity				4
Others	Receptors, channels and transporters					5
Others	Receptors, channels and transporters	Antigen transport	MHC-I peptide-loading			2
Others	Signalling proteins	G proteins				5
Others	Signalling proteins	Enzymes	Protein-Y kinase			1
Others	Signalling proteins					3
Others	SNAREs and trafficking proteins					5
Others	SNAREs and trafficking proteins	Rab GTPases				13
Others	SNAREs and trafficking proteins	Other GTPases				3
Others	SNAREs and trafficking proteins	SNARE proteins				3
Others						1
Peroxisomal proteins						5
Uncharacterized protein						5
Contaminating	Ribosomal proteins	12
Contaminating	Translation-related	2
Contaminating	Nuclear	11
Mitochondrial proteins		155
