# Supplementary material for: Identification of distinct cytotoxic granules as the origin of supramolecular attack particles in T lymphocytes
Source: Nat Commun. 2022 Feb 24;13:1029. doi: 10.1038/s41467-022-28596-y (PMC8873490; doi:10.1038/s41467-022-28596-y)
Supplement: Supplementary file 10 — Source Data [file 41467_2022_28596_MOESM10_ESM.xlsx]

## Sheet: Figure 1d 
Figure 1d
				Quantitative western blot
		Second blot: technical replicate from the quantitative blot as described

## Sheet: Figure 2b
Figure 2b
			Western blot of IP6 and IP8

## Sheet: Figure 2c
Figure 2c
	DiAna							A=Syb2
	number of objects		number of touching objects					B=GzmB
	Syb2-mRFP	GzmB	Syb touching GzmB	GzmB touching Syb	% of Syb to GzmB	% of GzmB to Syb		number of objects in image A = 2296
Image 1	2264	1781	1481	1473	65.4152	82.7063		number of objects in image B = 1817
Image 2	2284	1809	1512	1511	66.1996	83.5268		number of touching objects in image A = 1521
Image 3	2296	1817	1530	1521	66.6376	83.7094		number of touching objects in image B = 1530
Average					66.0842	83.3142
SD					0.619348	0.534267
JACOP Object based
	number of objects		number of colocalizing objects					Colocalization based on centres of mass-particles coincidence
	Syb2-mRFP	GzmB	Syb touching GzmB	GzmB touching Syb	% of Syb to GzmB	% of GzmB to Syb		Threshold for Image A=4357; Image B=2180
Image 1	2280	1753	1379	1322	60.4825	75.4136		Particles size between 5 & 4194304
Image 2	2355	1933	1579	1471	67.0488	76.0993		Image A: 1579 centre(s) colocalizing out of 2355
Image 3	2256	1717	1406	1480	62.3227	86.1969		Image B: 1471 centre(s) colocalizing out of 1933
Average					63.2847	79.2366
SD					3.38723	6.03751
		Manders
	Pearson	Syb overlaping Gzmb		GzmB overlaping Syb
Image 1	0.669	0.567		0.753
Image 2	0.668	0.647		0.72
Image 3	0.653	0.555		0.722
Average	0.663333	0.589667		0.731667
SD	0.00896289	0.0500133		0.0185023

## Sheet: Figure 3c
Figure 3c
	N=3	Organelle diameter (nm)			WaveStats IP6
	number	IP6	IP8		V_npnts= 118; V_numNaNs= 0; V_numINFs= 0; V_avg= 361.475;
	1	331	316		V_Sum= 42654; V_sdev= 133.042; V_rms= 384.986; V_adev= 105.557;
	2	262	250		V_skew= 0.734064; V_kurt= 0.247863; V_minloc= 96; V_maxloc= 80;
	3	289	172		V_min= 148; V_max= 763; V_startRow= 0; V_endRow= 117;
	4	258	450		WaveStats IP8
	5	163	415		V_npnts= 85; V_numNaNs= 0; V_numINFs= 0; V_avg= 293.435;
	6	183	429		V_Sum= 24942; V_sdev= 75.9633; V_rms= 302.996; V_adev= 62.0651;
	7	301	409		V_skew= 0.543024; V_kurt= -0.58248; V_minloc= 61; V_maxloc= 38;
	8	177	445		V_min= 133; V_max= 463; V_startRow= 0; V_endRow= 84;
	9	212	242
	10	660	223
	11	300	301
	12	173	417		W_Percentile_0	W_Percentile_25	W_Percentile_50	W_Percentile_50	W_Percentile_100
	13	166	281		148	260.25	341	442.25	763
	14	181	388		133	235	271	348.5	463
	15	214	236
	16	374	271
	17	396	270			Mann-Whitney Rank Sum Test
	18	246	179		Group	N	Missing	Median	0.25	0.75
	19	401	393		IP6	118	0	341	260.25	442.25
	20	311	234		IP8	85	0	271	235	348.5
	21	381	248
	22	254	254		Mann-Whitney U Statistic= 3482,500
	23	338	298
	24	344	300		T = 7137.500 n(small)= 85 n(big)= 118 (P = <0.001)
	25	394	237
	26	228	351		The difference in the median values between the two groups is greater than would be expected by chance; there is a statistically significant difference (P = <0,001)
	27	256	215
	28	446	422
	29	195	190
	30	170	291
	31	282	355
	32	359	443
	33	203	389
	34	207	272
	35	408	248
	36	319	358
	37	441	209
	38	310	237
	39	312	463
	40	280	240
	41	304	253
	42	325	366
	43	219	254
	44	490	212
	45	537	208
	46	502	303
	47	377	337
	48	608	437
	49	302	234
	50	366	392
	51	199	201
	52	290	283
	53	385	231
	54	461	266
	55	261	262
	56	355	271
	57	407	327
	58	195	346
	59	240	297
	60	235	213
	61	475	229
	62	386	133
	63	325	284
	64	453	217
	65	300	440
	66	267	268
	67	325	261
	68	267	266
	69	495	220
	70	643	354
	71	360	310
	72	274	219
	73	446	364
	74	258	287
	75	332	325
	76	419	269
	77	258	324
	78	517	301
	79	192	263
	80	598	261
	81	763	287
	82	394	343
	83	741	231
	84	715	220
	85	573	232
	86	407
	87	371
	88	382
	89	524
	90	459
	91	542
	92	316
	93	584
	94	272
	95	406
	96	436
	97	148
	98	254
	99	314
	100	406
	101	492
	102	451
	103	474
	104	247
	105	614
	106	291
	107	462
	108	408
	109	337
	110	361
	111	349
	112	300
	113	172
	114	426
	115	556
	116	393
	117	521
	118	420

## Sheet: Figure 3d
Figure 3d	Data for graph (variant percentage)				N=3
	Categories	IP6	IP8
	single core	14.406	83.53
	multi-core	55.084	5.88
	vesicular	18.644	1.18
	others	11.864	9.41
	Calculated:
	Categories	IP6	IP8	Row total	Exp IP6	Exp IP8	chi square IP6	chi square IP8	chi square IP6%	chi square IP8%
	single core	17	71	88	51.1527	36.8473	22.8025	31.6552	22.1975	30.8154
	multi-core	65	5	70	40.6897	29.3103	14.5244	20.1633	14.1391	19.6283
	vesicular	22	1	23	13.3695	9.63054	5.57137	7.73438	5.42356	7.52918
	others	14	8	22	12.7882	9.21182	0.114834	0.159416	0.111787	0.155187
		118	85	203		chi square	43.0131	59.7123
									41.8719	58.1281
						chi square Summe	102.725		100
						degree of freedom (4-1)x(2-1)=3
						for four categories
	Sigma Plot Chi-square report
	Chi-square	Donnerstag. April 23. 2020. 15:01:23
	Data source: Data 1 in ChiSquare Categories IP6 and IP8
	Subjects	Col 2	Col 3
	Row 1	17	71	Counts
		51.153	36.847	Expected Counts
		19.318	80.682	Row %
		14.407	83.529	Column %
		8.374	34.975	Total %
	Row 2	22	1	Counts
		13.369	9.631	Expected Counts
		95.652	4.348	Row %
		18.644	1.176	Column %
		10.837	0.493	Total %
	Row 3	14	8	Counts
		12.788	9.212	Expected Counts
		63.636	36.364	Row %
		11.864	9.412	Column %
		6.897	3.941	Total %
	Row 4	65	5	Counts
		40.69	29.31	Expected Counts
		92.857	7.143	Row %
		55.085	5.882	Column %
		32.02	2.463	Total %
	Chi-square= 102.725 with 3 degrees of freedom. (P = <0.001)
	The proportions of observations in different columns of the contingency table vary from row to row. The two characteristics that define the contingency table are significantly related. (P = <0.001)
	Power of performed test with alpha = 0.050: 1.000

## Sheet: Figure 3e
Figure 3e	N=3	Number	Diameter SMAPS
		1	90		WaveStats 'diameter SMAPs'
		2	230		V_npnts= 74; V_numNaNs= 0; V_numINFs= 0; V_avg= 122.635;
		3	89		V_Sum= 9075; V_sdev= 56.2447; V_rms= 134.759; V_adev= 45.603;
		4	146		V_skew= 0.936016; V_kurt= 0.832973; V_minloc= 27; V_maxloc= 19;
		5	147		V_min= 41; V_max= 327; V_startRow= 0; V_endRow= 73;
		6	165
		7	178
		8	115		W_Percentile_0	W_Percentile_25	W_Percentile_50	W_Percentile_50	W_Percentile_100
		9	122		41	78.5	109.5	162.75	327
		10	171
		11	162		Median	109.5
		12	84
		13	61
		14	175
		15	204
		16	80
		17	83
		18	247
		19	220
		20	327
		21	76
		22	134
		23	189
		24	189
		25	95
		26	213
		27	92
		28	41
		29	160
		30	186
		31	105
		32	109
		33	168
		34	179
		35	108
		36	55
		37	70
		38	44
		39	173
		40	87
		41	87
		42	55
		43	55
		44	128
		45	62
		46	118
		47	147
		48	106
		49	77
		50	101
		51	140
		52	83
		53	90
		54	71
		55	116
		56	150
		57	77
		58	100
		59	217
		60	129
		61	138
		62	115
		63	63
		64	72
		65	79
		66	71
		67	152
		68	110
		69	63
		70	53
		71	201
		72	124
		73	86
		74	70

## Sheet: Figure 5d
Figure 5d
	Measurement was performed from one biological replicate
	Exclusion criteria were morphologically unhealthy cells or bad quality images
		Student's t-test					Student's t-test
		Mean	Std Dev	SEM			Mean	Std Dev	SEM
	SCG	20.339	19.229	4.807		SCG	11.399	14.967	2.53
	MCG	66.936	20.371	5.093		MCG	72.515	30.829	5.211
		Two-tailed P-value = 0.000000228					Two-tailed P-value = 5.843E-016
			entrie cell					IS
		SIM	SCG	MCG			TIRF	SCG	MCG
		cell1	15.7895	84.2105			cell1	23.0769	15.3846
		cell2	6.25	75			cell2	26.3158	68.4211
		cell3	0	90.625			cell3	0	16.6667
		cell4	35.2941	47.0588			cell4	5.88235	88.2353
		cell5	57.5	42.5			cell5	0	66.6667
		cell6	23.5294	47.0588			cell6	20	80
		cell7	0	63.1579			cell7	18.1818	81.8182
		cell8	11.1111	88.8889			cell8	0	100
		cell9	20	60			cell9	0	66.6667
		cell10	26.6667	46.6667			cell10	50	33.3333
		cell11	66.6667	33.3333			cell11	0	100
		cell12	16.6667	83.3333			cell12	50	8.33333
		cell13	23.5294	58.8235			cell13	20	70
		cell14	9.09091	63.6364			cell14	0	100
		cell15	13.3333	86.6667			cell15	0	100
		cell16	0	100			cell16	14.2857	57.1429
							cell17	0	100
							cell18	0	100
							cell19	0	100
							cell20	0	5.88235
							cell21	0	100
							cell22	11.7647	82.3529
							cell23	50	50
							cell24	14.2857	57.1429
							cell25	8.33333	91.6667
							cell26	9.09091	90.9091
							cell27	9.09091	90.9091
							cell28	0	100
							cell29	23.0769	15.3846
							cell30	26.6667	73.3333
							cell31	22.2222	44.4444
							cell32	0	100
							cell33	0	100
							cell34	16.6667	83.3333
							cell35	0	100

## Sheet: Figure 5e
Figure 5e
	Measurement was performed from two biological replicate
	Exclusion criteria were morphologically unhealthy cells or bad quality images
		MCG	SCG
	granule1	0.3672	0.3672		Mann-Whitney Rank Sum Test
	granule2	0.33772	0.33772
	granule3	0.32546	0.32546		Data source: Data 1 in SCG-MCG size.JNB
	granule4	0.25488	0.25488
	granule5	0.34686	0.34686		Group	N	Missing	Median	0.25	0.75
	granule6	0.28554	0.28554		SCG	157	0	0.31	0.259	0.364
	granule7	0.23936	0.23936		MCG	278	0	0.392	0.328	0.474
	granule8	0.35256	0.35256
	granule9	0.31372	0.31372
	granule10	0.37274	0.37274		Mann-Whitney U Statistic= 11502.500
	granule11	0.33372	0.33372
	granule12	0.36684	0.36684		Yates continuity correction option applied to calculations.
	granule13	0.28866	0.28866
	granule14	0.46358	0.3191		T = 23905.500 n(small)= 157 n(big)= 278 (P = <0.001)
	granule15	0.38178	0.27142
	granule16	0.28046	0.21824		The difference in the median values between the two groups is greater than would be expected by chance; there is a statistically significant difference (P = <0.001)
	granule17	0.37234	0.179766
	granule18	0.31316	0.20446
	granule19	0.28088	0.26336
	granule20	0.36028	0.192694
	granule21	0.133404	0.2358
	granule22	0.47728	0.21688
	granule23	0.36606	0.26432
	granule24	0.36598	0.173724
	granule25	0.55028	0.30854
	granule26	0.34314	0.2803
	granule27	0.4015	0.25832
	granule28	0.33884	0.180002
	granule29	0.181764	0.2509
	granule30	0.2656	0.32134
	granule31	0.29988	0.23762
	granule32	0.35316	0.23412
	granule33	0.4227	0.2977
	granule34	0.57736	0.34402
	granule35	0.4927	0.30876
	granule36	0.49776	0.32192
	granule37	0.4232	0.30984
	granule38	0.4436	0.39756
	granule39	0.29732	0.34096
	granule40	0.60926	0.31166
	granule41	0.5016 1	0.25926
	granule42	0.29912	0.211 0
	granule43	0.40804	0.22334
	granule44	0.44066	0.2157
	granule45	0.4554	0.32658
	granule46	0.53372	0.25158
	granule47	0.5172	0.26988
	granule48	0.44984	0.33494
	granule49	0.34986	0.49 00
	granule50	0.33496	0.43094
	granule51	0.836 0	0.33736
	granule52	0.26076	0.3647
	granule53	0.48062	0.48492
	granule54	0.33162	0.42656
	granule55	0.68292	0.4587
	granule56	0.40992	0.39042
	granule57	0.77038	0.43532
	granule58	0.30174	0.40776
	granule59	0.59728	0.30876
	granule60	0.34508	0.27444
	granule61	0.44596	0.40776
	granule62	0.32356	0.49746
	granule63	0.27072	0.2905
	granule64	0.4498	0.35288
	granule65	0.4258	0.42224
	granule66	0.33628	0.61464
	granule67	0.3556	0.3784
	granule68	0.40526	0.39572
	granule69	0.78838	0.33468
	granule70	0.42302	0.24662
	granule71	0.28122	0.25142
	granule72	0.45664	0.26064
	granule73	0.53181	0.29466
	granule74	0.50264	0.24262
	granule75	0.42698	0.22596
	granule76	0.43538	0.4797
	granule77	0.85248	0.23242
	granule78	0.4382	0.2261
	granule79	0.30058	0.24096
	granule80	0.7179	0.33814
	granule81	0.3784	0.2144
	granule82	0.44438	0.27296
	granule83	0.35764	0.36522
	granule84	0.3683	0.32984
	granule85	0.37766	0.3375
	granule86	0.38028	0.3641
	granule87	0.37616	0.33752
	granule88	0.38734	0.3411
	granule89	0.33434	0.31096
	granule90	0.36038	0.43508
	granule91	0.29404	0.4357
	granule92	0.58672	0.30502
	granule93	0.72704	0.22968
	granule94	0.43832	0.34512
	granule95	0.45984	0.27958
	granule96	0.27312	0.27818
	granule97	0.52062	0.22524
	granule98	0.32826	0.3338
	granule99	0.46846	0.33238
	granule100	0.3081	0.2816
	granule101	0.4904	0.2816
	granule102	0.36948	0.25412
	granule103	0.26176	0.33932
	granule104	0.54784	0.25966
	granule105	0.25008	0.27064
	granule106	0.325 0	0.31072
	granule107	0.2482	0.41102
	granule108	0.39462	0.37522
	granule109	0.41814	0.23524
	granule110	0.3705	0.2678
	granule111	0.22146	0.24842
	granule112	0.4434	0.4292
	granule113	0.25468	0.32676
	granule114	0.43648	0.26868
	granule115	0.4462	0.42984
	granule116	0.41086	0.24118
	granule117	0.88046	0.24662
	granule118	0.32784	0.29718
	granule119	0.39198	0.24086
	granule120	0.23854	0.47176
	granule121	0.58134	0.3249
	granule122	0.28012	0.28968
	granule123	0.38256	0.2613
	granule124	0.61156	0.35474
	granule125	0.79608	0.23604
	granule126	0.32986	0.3207
	granule127	0.36786	0.38878
	granule128	0.47608	0.3185
	granule129	0.30836	0.43464
	granule130	0.45012	0.44394
	granule131	0.41528	0.36976
	granule132	0.40396	0.3541
	granule133	0.36886	0.60654
	granule134	0.43406	0.2597
	granule135	0.64546	0.28164
	granule136	0.24658	0.41042
	granule137	0.2641	0.26402
	granule138	0.36086	0.2928
	granule139	0.37248	0.32896
	granule140	0.39758	0.23834
	granule141	0.30548	0.26708
	granule142	0.31186	0.29422
	granule143	0.2504	0.3122
	granule144	0.311 0	0.3357
	granule145	0.2906	0.27184
	granule146	0.6087	0.46338
	granule147	0.32878	0.30042
	granule148	0.23328	0.2811
	granule149	0.37518	0.184936
	granule150	0.4209	0.62495
	granule151	0.37408	0.47824
	granule152	0.3882	0.75234
	granule153	0.6324 9	0.31234
	granule154	0.34664	0.27242
	granule155	0.58382	0.21792
	granule156	0.62394 1	0.42428
	granule157	0.59463	0.28346
	granule158	0.46154
	granule159	0.2633
	granule160	0.29868
	granule161	0.3622
	granule162	0.39132
	granule163	0.60822
	granule164	0.4291
	granule165	0.4534
	granule166	0.41934
	granule167	0.41728
	granule168	0.39922
	granule169	0.24494
	granule170	0.44888
	granule171	0.31048
	granule172	0.55398
	granule173	0.51746
	granule174	0.41754
	granule175	0.25504
	granule176	0.39008
	granule177	0.30842
	granule178	0.49082
	granule179	0.49282
	granule180	0.52588
	granule181	0.38816
	granule182	0.4494
	granule183	0.31068
	granule184	0.4248
	granule185	0.39964
	granule186	0.5109
	granule187	0.42314
	granule188	0.47616
	granule189	0.38352
	granule190	0.3606
	granule191	0.52342
	granule192	0.22454
	granule193	0.2827
	granule194	0.41564
	granule195	0.35052
	granule196	0.43554
	granule197	0.49 00
	granule198	0.44884
	granule199	0.39176
	granule200	0.51415
	granule201	0.3931
	granule202	0.41866
	granule203	0.46274
	granule204	0.41094
	granule205	0.67916
	granule206	0.3716
	granule207	0.5269
	granule208	0.4938
	granule209	0.27544
	granule210	0.4254
	granule211	0.35792
	granule212	0.49602
	granule213	0.4535
	granule214	0.2612
	granule215	0.38644
	granule216	0.20722
	granule217	0.43128
	granule218	0.35468
	granule219	0.165422
	granule220	0.49534
	granule221	0.4538
	granule222	0.60696 1
	granule223	0.3896
	granule224	0.58248
	granule225	0.34146
	granule226	0.2502
	granule227	0.33842
	granule228	0.74096
	granule229	0.30432
	granule230	0.3819
	granule231	0.3616
	granule232	0.48198
	granule233	0.33532
	granule234	0.51178
	granule235	0.43614
	granule236	0.2996
	granule237	0.3006
	granule238	0.21364
	granule239	0.44522
	granule240	0.34654
	granule241	0.3052
	granule242	0.57508
	granule243	0.188404
	granule244	0.50126
	granule245	0.28592
	granule246	0.51292 1
	granule247	0.43806
	granule248	0.38894
	granule249	0.29932
	granule250	0.4881
	granule251	0.52486
	granule252	0.3466
	granule253	0.47394
	granule254	0.48044
	granule255	0.3377
	granule256	0.3989
	granule257	0.59416
	granule258	0.40042
	granule259	0.28608
	granule260	0.31924
	granule261	0.38056
	granule262	0.56002
	granule263	0.47688
	granule264	0.67954
	granule265	0.37972
	granule266	0.28456
	granule267	0.42014
	granule268	0.23028
	granule269	0.41034
	granule270	0.33142
	granule271	0.37742
	granule272	0.44472
	granule273	0.36388
	granule274	0.3015
	granule275	0.40394
	granule276	0.5019
	granule277	0.59075
	granule278	0.56824

## Sheet: Figure 6b
Figure 6b
Measurement where performed on one biological replicate
Exclusion criteria where size and integrity of the organelle
LEFT graph	GzmB spot fluorescence				CENTER graph	GzmB fluorescence per Granule				RIGHT graph	GzmB volume in Granule (%)
	MCG	SCG				MCG	SCG				MCG	SCG
average	25.6454	15.8424			average	8.53363	7.28552			average	36.1957	41.5942
SEM	0.764684	1.73205			SEM	0.64034	1.35489			SEM	2.85534	3.40759
Count	79	51			Count	52	44			Count	52	44
Median	25.5352	11.1127			Median	8.7861	4.10215			Median	36.6624	36.2569
0.25	21.533	7.304			0.25	4.593	1.967			0.25	18.659	25.222
0.75	29.522	20.967			0.75	12.439	8.809			0.75	52.701	55.261
SigmaPlot statistics					SigmaPlot statistics					SigmaPlot statistics
Mann-Whitney U Statistic= 777.000					Mann-Whitney U Statistic= 773.000					Mann-Whitney U Statistic= 1028.000
T = 2103.000 n(small)= 51 n(big)= 79 (P = <0.001)					T = 1763.000 n(small)= 44 n(big)= 52 (P = 0.006)					T = 2250.000 n(small)= 44 n(big)= 52 (P = 0.396)
The difference in the median values between the two groups is greater than would be expected by chance; there is a statistically significant difference (P = <0.001)					The difference in the median values between the two groups is greater than would be expected by chance; there is a statistically significant difference (P = 0.006)					The difference in the median values between the two groups is not great enough to exclude the possibility that the difference is due to random sampling variability; there is not a statistically significant difference (P = 0.396)
	MCG	SCG				MCG	SCG				MCG	SCG
	10.5374	4.5758				0.7556	0.429				3.7848	8.0032
	11.0532	4.74				0.9861	0.9394				5.1256	12.0766
	13.1247	5.2592				1.15286	1.28661				5.2059	12.4315
	13.4448	5.28				1.278	1.39448				5.4333	15.1413
	15.0869	5.3867				1.3849	1.4237				6.8364	20.6607
	15.188	5.5				1.3874	1.5076				8.07775	21.094
	15.5534	5.5833				1.86004	1.6454				9.6336	21.5609
	16.0901	6.0809				2.3375	1.6662				10.9407	21.883
	18.1333	6.1773				3.3109	1.72287				11.8802	22.5175
	18.9371	6.2044				3.3346	1.8962				12.9541	23.0691
	19.049	7.1228				3.45511	1.9505				14.7358	24.7916
	19.2077	7.2214				3.9793	2.01748				17.6099	26.5152
	19.7972	7.3041				4.4671	2.4973				17.9734	27.0106
	19.8969	7.654				4.9707	2.6462				20.7173	27.1255
	20.0874	7.8146				5.4265	2.6511				21.9453	27.1429
	20.6553	8.324				6.1522	2.7108				22.5486	27.6857
	20.875	8.938				6.2563	3.1115				23.7795	27.8905
	21.3	8.96				6.3192	3.241				23.8328	28
	21.3684	8.9891				6.7759	3.2703				26.0943	29.4695
	21.5328	9.1311				7.1057	3.4316				26.4774	30.3286
	21.6361	9.4876				7.3225	3.7062				26.6938	31.1138
	22.1712	9.6709				7.3639	4.0284				28.0443	34.1908
	22.7318	9.7736				8.0749	4.1759				30.4316	38.3229
	22.7667	9.9009				8.1018	4.69356				31.7515	39.6516
	22.9697	10.0218				8.40661	5.7121				32.8415	41.6686
	22.9933	11.1127				8.4579	5.9374				35.0351	43.9124
	23.0481	11.4817				9.1143	6.1436				38.2898	43.9148
	23.2609	11.6954				9.4927	6.257				38.8179	44.639
	23.3	11.8677				9.6034	6.2802				44.3056	45.4627
	23.4535	12.052				9.6904	6.8705				44.5203	46.9095
	24.0769	12.4848				10.049	7.2077				44.7612	47.9098
	24.2638	13.2397				10.2954	7.8476				44.788	49.265
	24.6276	14.4057				10.4515	8.2707				45.4545	51.8937
	24.9137	15.4125				10.4885	8.9884				47.8082	56.3841
	25	18.5492				11.7682	9.20385				47.8126	56.5558
	25.0667	20.1082				11.7887	9.4327				50.1699	62.4761
	25.1667	20.3422				12.0596	9.5323				50.3978	63.4313
	25.2857	20.958				12.3812	10.6572				50.4276	66.2461
	25.5163	20.9674				12.3898	10.9894				51.6077	78.2842
	25.5352	22.214				12.4551	15.2171				53.0654	82.7147
	25.6621	22.9377				12.5237	17.4812				54.1398	92.6198
	25.6667	23.8741				12.6756	33.3018				54.3794	94.2424
	25.8078	24.3566				13.0143	35.293				55.3502	82.16
	25.8448	28.4944				13.3896	41.896				57.1716	81.78
	26.2582	30.2848				14.1497					57.4548
	26.4794	30.6268				14.246					58.3851
	26.6195	35.9554				14.2469					59.4436
	26.672	38.1165				14.4558					62.9431
	26.6752	41.3529				14.5036					64.611
	26.7677	46.2607				14.8409					67.0759
	27.2843	63.7081				15.2709					70.067
	27.4313					17.9806					88.5446
	27.7679
	27.9451
	28.0109
	28.1489
	28.909
	29.0436
	29.5
	29.5215
	29.6346
	29.6857
	29.9135
	29.9474
	29.9499
	30
	31.375
	31.5833
	31.913
	31.9366
	33.45
	33.8029
	35.4286
	35.8413
	37.2057
	37.5872
	42.1254
	42.8495
	47.0406

## Sheet: Figure 7c
Figure 7c		Measurement was performed from three biological replicate
		Exclusion criteria was cells that fail to form proper synapse
			SCG secretion	MCG secretion			SCG secretion	MCG secretion
		cell1	0	100		average	26.1247	73.8753
		cell2	0	100		sted	35.8122	35.8122
		cell3	75	25
		cell4	100	0
		cell5	50	50
		cell6	0	100
		cell7	33.3333	66.6667
		cell8	100	0
		cell9	0	100
		cell10	0	100
		cell11	28.5714	71.4286
		cell12	20	80
		cell13	75	25
		cell14	16.6667	83.3333
		cell15	0	100
		cell16	0	100
		cell17	0	100
		cell18	0	100
		cell19	0	100
		cell20	27.2727	72.7273
		cell21	0	100
		cell22	0	100
		cell23	0	100
		cell24	100	0
		cell25	27.2727	72.7273

[truncated: 7 more sheets: Figure 7f, Supplementary Figure 1e, Supplementary Figure 2a, Supplementary Figure 2b, Supplementary Figure 2c, Supplementary Figure 4e, Supplementary Figure 7b]
